# Supplementary material for: Diaqua­tetra­chloridotin(IV)–diglyme (1/2)
Source: Acta Crystallogr Sect E Struct Rep Online. 2008 Sep 20;64(Pt 10):m1297. doi: 10.1107/S1600536808029917 (PMC2959483; doi:10.1107/S1600536808029917)
Supplement: Supplementary file 1 [file e-64-m1297-sup1.cif]

##############################################################################
###                                                                        ###
###        Electronic paper (Acta Crystallographica Section E)             ###
###                                                                        ###
##############################################################################
#                                                                            #
# This CIF contains the data in a paper accepted for publication in Acta     #
# Crystallographica Section E. It conforms to the requirements of Notes      #
# for Authors for Section E, and has been peer reviewed under the auspices   #
# of the IUCr Commission on Journals.                                        #
#                                                                            #
# Full details of the Crystallographic Information File format               #
# are given in the paper "The Crystallographic Information File (CIF):       #
# a New Standard Archive File for Crystallography" by S. R. Hall, F. H.      #
# Allen and I. D. Brown [Acta Cryst. (1991), A47, 655-685].                  #
#                                                                            #
# The current version of the core CIF dictionary is obtainable from          #
# ftp://ftp.iucr.org/pub/cif_core.dic. The current version number is 2.4.    #
#                                                                            #
# Software is freely available for graphical display of the structure(s) in  #
# this CIF.  For information consult the CIF home page http://www.iucr.org/  #
# cif/home.html                                                              #
#                                                                            #
# This file may be used for bona fide research purposes within the           #
# scientific community so long as proper attribution is given to the journal # 
# article from which it was obtained.                                        #
#                                                                            #
##############################################################################
                                             
data_I
_audit_creation_method     SHELXL-97
_chemical_name_systematic
;
Diaquatetrachloridotin(IV)--diglyme (1/2)
;
_chemical_name_common     ?
_chemical_formula_moiety     'Cl4 H4 O2 Sn, 2(C6 H14 O3)'
_chemical_formula_sum     'C12 H32 Cl4 O8 Sn'
_chemical_formula_iupac     '[Sn Cl4 (H2 O)2], 2C6 H14 O3'
_chemical_formula_weight     564.86
_chemical_melting_point     ?
_symmetry_cell_setting     orthorhombic
_symmetry_space_group_name_H-M     'P b c n'
_symmetry_space_group_name_Hall     '-P 2n 2ab'
loop_
    _symmetry_equiv_pos_as_xyz
    'x, y, z'
    '-x+1/2, -y+1/2, z+1/2'
    '-x, y, -z+1/2'
    'x+1/2, -y+1/2, -z'
    '-x, -y, -z'
    'x-1/2, y-1/2, -z-1/2'
    'x, -y, z-1/2'
    '-x-1/2, y-1/2, z'
_cell_length_a     8.4023(2)
_cell_length_b     17.1528(3)
_cell_length_c     15.9612(4)
_cell_angle_alpha     90.00
_cell_angle_beta     90.00
_cell_angle_gamma     90.00
_cell_volume     2300.38(9)
_cell_formula_units_Z     4
_cell_measurement_reflns_used     10481
_cell_measurement_theta_min     2.91
_cell_measurement_theta_max     27.48
_cell_measurement_temperature     120(2)
_exptl_crystal_description     slab
_exptl_crystal_colour     colourless
_exptl_crystal_size_max     0.55
_exptl_crystal_size_mid     0.43
_exptl_crystal_size_min     0.15
_exptl_crystal_density_diffrn     1.631
_exptl_crystal_density_meas     ?
_exptl_crystal_density_method     'not measured'
_exptl_crystal_F_000     1144
_exptl_absorpt_coefficient_mu     1.607
_exptl_absorpt_correction_type     multi-scan
_exptl_absorpt_process_details     '(SADABS; Bruker, 2003)'
_exptl_absorpt_correction_T_min     0.472
_exptl_absorpt_correction_T_max     0.795
_exptl_special_details
;
;
_diffrn_ambient_temperature     120(2)
_diffrn_radiation_type     MoK\a
_diffrn_radiation_wavelength     0.71073
_diffrn_radiation_source     'fine-focus sealed tube'
_diffrn_radiation_monochromator     graphite
_diffrn_measurement_device_type     'Nonius KappaCCD'
_diffrn_measurement_method     '\w and \f'
_diffrn_detector_area_resol_mean     ?
_diffrn_reflns_number     20197
_diffrn_reflns_av_R_equivalents     0.0372
_diffrn_reflns_av_sigmaI/netI     0.0244
_diffrn_reflns_theta_min     3.49
_diffrn_reflns_theta_max     27.55
_diffrn_reflns_theta_full     27.55
_diffrn_measured_fraction_theta_max     0.994
_diffrn_measured_fraction_theta_full     0.994
_diffrn_reflns_limit_h_min     -10
_diffrn_reflns_limit_h_max     10
_diffrn_reflns_limit_k_min     -19
_diffrn_reflns_limit_k_max     22
_diffrn_reflns_limit_l_min     -17
_diffrn_reflns_limit_l_max     20
_diffrn_standards_number     ?
_diffrn_standards_interval_count     ?
_diffrn_standards_interval_time     ?
_diffrn_standards_decay_%     0
_refine_special_details
;
Refinement of <i>F</i>^2^ against ALL reflections. The weighted <i>R</i>-factor
<i>wR</i> and goodness of fit <i>S</i> are based on <i>F</i>^2^, conventional
<i>R</i>-factors <i>R</i> are based on <i>F</i>, with <i>F</i> set to zero for
negative <i>F</i>^2^. The threshold expression of <i>F</i>^2^ >
\s(<i>F</i>^2^) is used only for calculating <i>R</i>-factors(gt) <i>etc</i>.
and is not relevant to the choice of reflections for refinement.
<i>R</i>-factors based on <i>F</i>^2^ are statistically about twice as large
as those based on <i>F</i>, and <i>R</i>- factors based on ALL data will be
even larger.
;
_reflns_number_total     2643
_reflns_number_gt     2292
_reflns_threshold_expression     I>2\s(I)
_refine_ls_structure_factor_coef     Fsqd
_refine_ls_matrix_type     full
_refine_ls_R_factor_all     0.0277
_refine_ls_R_factor_gt     0.0216
_refine_ls_wR_factor_gt     0.0474
_refine_ls_wR_factor_ref     0.0495
_refine_ls_goodness_of_fit_ref     1.042
_refine_ls_restrained_S_all     1.042
_refine_ls_number_reflns     2643
_refine_ls_number_parameters     121
_refine_ls_number_restraints     0
_refine_ls_hydrogen_treatment     mixed
_refine_ls_weighting_scheme     calc
_refine_ls_weighting_details
         'calc w=1/[\s^2^(Fo^2^)+(0.0206P)^2^+1.2513P] where P=(Fo^2^+2Fc^2^)/3'
_atom_sites_solution_hydrogens     'difmap and geom'
_atom_sites_solution_primary     direct
_atom_sites_solution_secondary     difmap
_refine_ls_shift/su_max     0.000
_refine_ls_shift/su_mean     0.000
_refine_diff_density_max     0.561
_refine_diff_density_min     -0.497
_refine_ls_extinction_method     '(SHELXL97; Sheldrick, 2008)'
_refine_ls_extinction_coef     0.00095(17)
_refine_ls_extinction_expression
                                  'Fc^*^=kFc[1+0.001xFc^2^\l^3^/sin(2\q)]^-1/4^'
loop_
    _atom_type_symbol
    _atom_type_description
    _atom_type_scat_dispersion_real
    _atom_type_scat_dispersion_imag
    _atom_type_scat_source
    'C' 'C' 0.0033 0.0016
                         'International Tables Vol C Tables 4.2.6.8 and 6.1.1.4'
    'H' 'H' 0.0000 0.0000
                         'International Tables Vol C Tables 4.2.6.8 and 6.1.1.4'
    'O' 'O' 0.0106 0.0060
                         'International Tables Vol C Tables 4.2.6.8 and 6.1.1.4'
    'Cl' 'Cl' 0.1484 0.1585
                         'International Tables Vol C Tables 4.2.6.8 and 6.1.1.4'
    'Sn' 'Sn' -0.6537 1.4246
                         'International Tables Vol C Tables 4.2.6.8 and 6.1.1.4'
_computing_data_collection     'COLLECT (Nonius, 1998)'
_computing_cell_refinement     'SCALEPACK (Otwinowski & Minor, 1997)'
_computing_data_reduction
;
SCALEPACK and DENZO (Otwinowski & Minor, 1997), and SORTAV (Blessing,
1995)
;
_computing_structure_solution     'SHELXS97 (Sheldrick, 2008)'
_computing_structure_refinement     'SHELXL97 (Sheldrick, 2008)'
_computing_molecular_graphics     'ORTEP-3 (Farrugia, 1997)'
_computing_publication_material     'SHELXL97 (Sheldrick, 2008)'
loop_
    _atom_site_type_symbol
    _atom_site_label
    _atom_site_fract_x
    _atom_site_fract_y
    _atom_site_fract_z
    _atom_site_U_iso_or_equiv
    _atom_site_adp_type
    _atom_site_calc_flag
    _atom_site_refinement_flags
    _atom_site_occupancy
    _atom_site_disorder_assembly
    _atom_site_disorder_group
    Sn Sn1 0.0000 0.165876(9) 0.7500 0.01280(7) Uani d S 1 . .
    Cl Cl1 0.27717(5) 0.17456(3) 0.72161(3) 0.02257(11) Uani d . 1 . .
    Cl Cl2 0.04156(6) 0.07342(3) 0.85946(3) 0.02251(11) Uani d . 1 . .
    O O1 0.02883(16) 0.25927(8) 0.83704(9) 0.0201(3) Uani d . 1 . .
    H H1 -0.023(2) 0.2999(14) 0.8351(14) 0.024 Uiso d . 1 . .
    H H2 0.107(3) 0.2655(12) 0.8617(14) 0.024 Uiso d . 1 . .
    C C1 0.3671(3) 0.19896(12) 0.94703(16) 0.0380(6) Uani d . 1 . .
    H H1A 0.3444 0.1587 0.9051 0.057 Uiso calc R 1 . .
    H H1B 0.3199 0.1839 1.0008 0.057 Uiso calc R 1 . .
    H H1C 0.4826 0.2045 0.9535 0.057 Uiso calc R 1 . .
    C C2 0.3303(2) 0.33246(10) 0.97905(12) 0.0211(4) Uani d . 1 . .
    H H2A 0.4454 0.3351 0.9920 0.025 Uiso calc R 1 . .
    H H2B 0.2720 0.3220 1.0318 0.025 Uiso calc R 1 . .
    C C3 0.2759(2) 0.40787(10) 0.94202(13) 0.0228(4) Uani d . 1 . .
    H H3A 0.3058 0.4516 0.9793 0.027 Uiso calc R 1 . .
    H H3B 0.3273 0.4161 0.8869 0.027 Uiso calc R 1 . .
    C C4 0.0482(2) 0.46917(10) 0.88487(13) 0.0254(4) Uani d . 1 . .
    H H4A 0.1021 0.4714 0.8298 0.030 Uiso calc R 1 . .
    H H4B 0.0690 0.5187 0.9148 0.030 Uiso calc R 1 . .
    C C5 -0.1273(2) 0.45811(11) 0.87301(13) 0.0257(4) Uani d . 1 . .
    H H5A -0.1798 0.4520 0.9281 0.031 Uiso calc R 1 . .
    H H5B -0.1733 0.5044 0.8449 0.031 Uiso calc R 1 . .
    C C6 -0.3192(2) 0.38022(12) 0.80483(15) 0.0327(5) Uani d . 1 . .
    H H6A -0.3336 0.3337 0.7700 0.049 Uiso calc R 1 . .
    H H6B -0.3587 0.4261 0.7747 0.049 Uiso calc R 1 . .
    H H6C -0.3786 0.3740 0.8573 0.049 Uiso calc R 1 . .
    O O2 0.30068(16) 0.27173(7) 0.92018(9) 0.0260(3) Uani d . 1 . .
    O O3 0.10705(14) 0.40525(7) 0.93230(8) 0.0210(3) Uani d . 1 . .
    O O4 -0.15401(14) 0.39017(7) 0.82313(8) 0.0226(3) Uani d . 1 . .
loop_
    _atom_site_aniso_label
    _atom_site_aniso_U_11
    _atom_site_aniso_U_22
    _atom_site_aniso_U_33
    _atom_site_aniso_U_12
    _atom_site_aniso_U_13
    _atom_site_aniso_U_23
    Sn1 0.01400(9) 0.00920(10) 0.01519(11) 0.000 -0.00062(6) 0.000
    Cl1 0.0149(2) 0.0241(2) 0.0287(3) 0.00062(16) 0.00141(18) -0.00129(19)
    Cl2 0.0303(2) 0.0155(2) 0.0217(3) 0.00401(17) -0.00013(18) 0.00507(18)
    O1 0.0210(7) 0.0128(6) 0.0265(8) 0.0060(5) -0.0101(6) -0.0061(6)
    C1 0.0429(13) 0.0233(11) 0.0477(15) 0.0116(9) -0.0239(11) -0.0025(10)
    C2 0.0193(8) 0.0252(10) 0.0187(11) -0.0034(7) -0.0042(7) -0.0030(7)
    C3 0.0215(9) 0.0206(9) 0.0263(12) -0.0066(7) -0.0017(8) -0.0031(8)
    C4 0.0341(10) 0.0129(9) 0.0291(12) -0.0003(7) -0.0054(9) 0.0018(8)
    C5 0.0334(11) 0.0165(9) 0.0273(12) 0.0086(7) -0.0029(8) -0.0030(8)
    C6 0.0214(10) 0.0325(11) 0.0441(14) 0.0059(8) -0.0066(9) -0.0025(10)
    O2 0.0300(7) 0.0179(6) 0.0300(8) 0.0067(5) -0.0164(6) -0.0047(6)
    O3 0.0199(6) 0.0170(6) 0.0260(8) -0.0009(5) -0.0016(5) 0.0034(5)
    O4 0.0196(6) 0.0183(6) 0.0299(8) 0.0052(5) -0.0034(5) -0.0035(6)
_geom_special_details
;
All e.s.d.'s (except the e.s.d. in the dihedral angle between two l.s. planes)
are estimated using the full covariance matrix. The cell e.s.d.'s are taken
into account individually in the estimation of e.s.d.'s in distances, angles
and torsion angles; correlations between e.s.d.'s in cell parameters are only
used when they are defined by crystal symmetry. An approximate (isotropic)
treatment of cell e.s.d.'s is used for estimating e.s.d.'s involving l.s.
planes.
;
loop_
    _geom_bond_atom_site_label_1
    _geom_bond_atom_site_label_2
    _geom_bond_site_symmetry_2
    _geom_bond_distance
    _geom_bond_publ_flag
    Sn1 O1 . 2.1343(13) y
    Sn1 O1 3_556 2.1343(13) ?
    Sn1 Cl1 . 2.3772(4) y
    Sn1 Cl1 3_556 2.3772(4) ?
    Sn1 Cl2 3_556 2.3853(5) ?
    Sn1 Cl2 . 2.3853(5) y
    O1 H1 . 0.82(2) ?
    O1 H2 . 0.77(2) ?
    C1 O2 . 1.433(2) ?
    C1 H1A . 0.9800 ?
    C1 H1B . 0.9800 ?
    C1 H1C . 0.9800 ?
    C2 O2 . 1.425(2) ?
    C2 C3 . 1.494(2) ?
    C2 H2A . 0.9900 ?
    C2 H2B . 0.9900 ?
    C3 O3 . 1.428(2) ?
    C3 H3A . 0.9900 ?
    C3 H3B . 0.9900 ?
    C4 O3 . 1.421(2) ?
    C4 C5 . 1.499(3) ?
    C4 H4A . 0.9900 ?
    C4 H4B . 0.9900 ?
    C5 O4 . 1.429(2) ?
    C5 H5A . 0.9900 ?
    C5 H5B . 0.9900 ?
    C6 O4 . 1.429(2) ?
    C6 H6A . 0.9800 ?
    C6 H6B . 0.9800 ?
    C6 H6C . 0.9800 ?
loop_
    _geom_angle_atom_site_label_1
    _geom_angle_atom_site_label_2
    _geom_angle_atom_site_label_3
    _geom_angle_site_symmetry_1
    _geom_angle_site_symmetry_3
    _geom_angle
    _geom_angle_publ_flag
    O1 Sn1 O1 . 3_556 82.72(8) ?
    O1 Sn1 Cl1 . . 88.04(4) ?
    O1 Sn1 Cl1 3_556 . 86.57(4) ?
    O1 Sn1 Cl1 . 3_556 86.57(4) ?
    O1 Sn1 Cl1 3_556 3_556 88.04(4) ?
    Cl1 Sn1 Cl1 . 3_556 172.81(2) ?
    O1 Sn1 Cl2 . 3_556 172.96(4) ?
    O1 Sn1 Cl2 3_556 3_556 90.32(4) ?
    Cl1 Sn1 Cl2 . 3_556 92.608(16) ?
    Cl1 Sn1 Cl2 3_556 3_556 92.169(17) ?
    O1 Sn1 Cl2 . . 90.32(4) ?
    O1 Sn1 Cl2 3_556 . 172.96(4) ?
    Cl1 Sn1 Cl2 . . 92.169(16) ?
    Cl1 Sn1 Cl2 3_556 . 92.608(16) ?
    Cl2 Sn1 Cl2 3_556 . 96.65(2) ?
    Sn1 O1 H1 . . 123.4(16) ?
    Sn1 O1 H2 . . 122.1(16) ?
    H1 O1 H2 . . 111(2) ?
    O2 C1 H1A . . 109.5 ?
    O2 C1 H1B . . 109.5 ?
    H1A C1 H1B . . 109.5 ?
    O2 C1 H1C . . 109.5 ?
    H1A C1 H1C . . 109.5 ?
    H1B C1 H1C . . 109.5 ?
    O2 C2 C3 . . 108.58(15) ?
    O2 C2 H2A . . 110.0 ?
    C3 C2 H2A . . 110.0 ?
    O2 C2 H2B . . 110.0 ?
    C3 C2 H2B . . 110.0 ?
    H2A C2 H2B . . 108.4 ?
    O3 C3 C2 . . 108.66(14) ?
    O3 C3 H3A . . 110.0 ?
    C2 C3 H3A . . 110.0 ?
    O3 C3 H3B . . 110.0 ?
    C2 C3 H3B . . 110.0 ?
    H3A C3 H3B . . 108.3 ?
    O3 C4 C5 . . 108.18(15) ?
    O3 C4 H4A . . 110.1 ?
    C5 C4 H4A . . 110.1 ?
    O3 C4 H4B . . 110.1 ?
    C5 C4 H4B . . 110.1 ?
    H4A C4 H4B . . 108.4 ?
    O4 C5 C4 . . 109.14(14) ?
    O4 C5 H5A . . 109.9 ?
    C4 C5 H5A . . 109.9 ?
    O4 C5 H5B . . 109.9 ?
    C4 C5 H5B . . 109.9 ?
    H5A C5 H5B . . 108.3 ?
    O4 C6 H6A . . 109.5 ?
    O4 C6 H6B . . 109.5 ?
    H6A C6 H6B . . 109.5 ?
    O4 C6 H6C . . 109.5 ?
    H6A C6 H6C . . 109.5 ?
    H6B C6 H6C . . 109.5 ?
    C2 O2 C1 . . 111.81(14) ?
    C4 O3 C3 . . 112.30(13) ?
    C6 O4 C5 . . 111.33(14) ?
loop_
    _geom_torsion_atom_site_label_1
    _geom_torsion_atom_site_label_2
    _geom_torsion_atom_site_label_3
    _geom_torsion_atom_site_label_4
    _geom_torsion_site_symmetry_1
    _geom_torsion_site_symmetry_2
    _geom_torsion_site_symmetry_3
    _geom_torsion_site_symmetry_4
    _geom_torsion
    _geom_torsion_publ_flag
    O2 C2 C3 O3 . . . . 65.6(2) ?
    O3 C4 C5 O4 . . . . -64.9(2) ?
    C3 C2 O2 C1 . . . . 172.98(17) ?
    C5 C4 O3 C3 . . . . 176.00(15) ?
    C2 C3 O3 C4 . . . . -170.23(16) ?
    C4 C5 O4 C6 . . . . -175.75(16) ?
loop_
    _geom_hbond_atom_site_label_D
    _geom_hbond_atom_site_label_H
    _geom_hbond_atom_site_label_A
    _geom_hbond_site_symmetry_A
    _geom_hbond_distance_DH
    _geom_hbond_distance_HA
    _geom_hbond_distance_DA
    _geom_hbond_angle_DHA
    O1 H2 O2 . 0.77(2) 1.88(2) 2.6503(18) 175(2)
    O1 H1 O4 . 0.82(2) 1.91(2) 2.7296(18) 175(2)
data_global
_journal_date_recd_electronic     2008-09-16
_journal_date_accepted     2008-09-17
_journal_name_full     'Acta Crystallographica, Section E'
_journal_year     2008
_journal_volume     64
_journal_issue     10
_journal_page_first     m1297
_journal_page_last     m1297
_journal_paper_category     QM
_journal_coeditor_code     BT2792
_publ_contact_author_name     'William T. A. Harrison'
_publ_contact_author_address
;
Department of Chemistry
University of Aberdeen
Aberdeen  AB24 3UE
Scotland
;
_publ_contact_author_email     w.harrison@abdn.ac.uk
_publ_contact_author_fax     ' 44 1224 272921 '
_publ_contact_author_phone     ' 44 1224 272897 '
_publ_section_title
;
Diaquatetrachloridotin(IV)--diglyme (1/2)
;
loop_
    _publ_author_name
    _publ_author_address
    'Wardell, James L.'
;
Departamento de Quimica
Universidade Federal de Minas Gerais, UFMG
Avenida Ant\^onio Carlos 6627
Belo Horizonte, MG, CEP 31270-901
Brazil
;
    'Harrison, William T. A.'
;   Department of Chemistry
    University of Aberdeen
    Meston Walk
    Aberdeen AB24 3UE
    Scotland
;
