# Supplementary material for: Diaqua­tetra­chloridotin(IV)–diglyme (1/2)
Source: Acta Crystallogr Sect E Struct Rep Online. 2008 Sep 20;64(Pt 10):m1297. doi: 10.1107/S1600536808029917 (PMC2959483; doi:10.1107/S1600536808029917)
Supplement: Supplementary file 2 [file e-64-m1297-Isup2.hkl]

# 
# h,k,l, Fc-squared, Fo-squared, sigma(Fo-squared) and status flag 
# 
data_I
_shelx_title '  JIM 1640  SOTON DATA' 
_shelx_refln_list_code          4 
_shelx_F_calc_maximum      347.05 
_exptl_crystal_F_000      1144.00 
_reflns_d_resolution_high  0.7684 
 
loop_ 
 _symmetry_equiv_pos_as_xyz 
 'x, y, z' 
 '-x+1/2, -y+1/2, z+1/2' 
 '-x, y, -z+1/2' 
 'x+1/2, -y+1/2, -z' 
 '-x, -y, -z' 
 'x-1/2, y-1/2, -z-1/2' 
 'x, -y, z-1/2' 
 '-x-1/2, y-1/2, z' 
 
_cell_length_a     8.4023 
_cell_length_b    17.1528 
_cell_length_c    15.9612 
_cell_angle_alpha  90.000 
_cell_angle_beta   90.000 
_cell_angle_gamma  90.000 
 
_shelx_F_squared_multiplier     1.000 
 
loop_ 
 _refln_index_h 
 _refln_index_k 
 _refln_index_l 
 _refln_F_squared_calc 
 _refln_F_squared_meas 
 _refln_F_squared_sigma 
 _refln_observed_status 
   2   0   0    10675.31     9657.46    133.80 o 
   4   0   0    33200.94    33548.96    484.02 o 
   6   0   0    15663.63    16296.68    279.78 o 
   8   0   0     4900.92     5077.28    183.05 o 
  10   0   0     1879.86     2071.78    115.11 o 
   3   1   0    26851.43    26663.03    244.11 o 
   5   1   0    13304.88    13617.35    154.95 o 
   7   1   0     1249.31     1311.01     50.03 o 
   9   1   0       11.86       65.38     26.81 o 
   2   2   0     1510.84     1802.98     24.08 o 
   4   2   0    15891.02    16277.83    179.44 o 
   6   2   0     4286.70     4472.81     74.75 o 
   8   2   0     2137.15     2211.64    116.24 o 
  10   2   0     2460.76     2562.80    135.38 o 
   1   3   0    32591.73    30356.36    773.76 o 
   3   3   0    23440.94    23250.55    226.33 o 
   5   3   0     8759.81     9163.39    123.53 o 
   7   3   0    15460.93    15883.19    318.77 o 
   9   3   0      509.63      402.02     40.96 o 
   0   4   0    27838.88    27228.83    910.12 o 
   2   4   0      216.47      190.75      7.75 o 
   4   4   0     1074.27      937.39     24.31 o 
   6   4   0     2767.42     2793.48     50.42 o 
   8   4   0     1628.09     1550.80     70.82 o 
  10   4   0      631.15      699.96     63.03 o 
   1   5   0      351.44      360.18     11.31 o 
   3   5   0      247.52      224.11     10.34 o 
   5   5   0       35.55       31.92     10.42 o 
   7   5   0     9088.45     9267.17    158.64 o 
   9   5   0      277.26      210.41     36.49 o 
   2   6   0       45.75       20.67      4.45 o 
   4   6   0    18250.71    17928.36    190.94 o 
   6   6   0     6530.61     6431.80    151.02 o 
   8   6   0     7898.55     7934.25    174.11 o 
  10   6   0     4764.27     5062.63    146.24 o 
   1   7   0     1326.99     1215.07     16.45 o 
   3   7   0     1011.22      968.01     22.35 o 
   5   7   0       64.29       74.62      9.96 o 
   7   7   0     7256.40     7613.06    133.21 o 
   9   7   0     1917.00     1891.80     74.93 o 
   0   8   0    24979.25    23981.80    682.02 o 
   2   8   0     2967.54     2973.82     35.43 o 
   4   8   0     9621.73     9285.75    103.52 o 
   6   8   0       59.22       66.57     13.03 o 
   8   8   0     1702.52     1710.94     64.01 o 
  10   8   0      131.35      103.51     40.80 o 
   1   9   0    41414.84    41731.32    778.24 o 
   3   9   0    32402.24    32419.04    313.16 o 
   5   9   0     2599.54     2654.67     52.58 o 
   7   9   0    19519.57    20175.60    322.82 o 
   9   9   0      181.87      158.91     29.86 o 
   0  10   0     2763.38     2447.40    111.42 o 
   2  10   0    11069.66    11381.69    140.94 o 
   4  10   0     9982.79    10354.03    116.69 o 
   6  10   0     3398.04     3586.52     68.97 o 
   8  10   0      863.68      855.80     63.92 o 
   1  11   0     5177.50     5170.90    112.17 o 
   3  11   0    14414.77    14738.09    198.76 o 
   5  11   0      425.04      435.64     18.15 o 
   7  11   0     3727.91     3633.93     97.37 o 
   9  11   0      144.89      204.22     50.59 o 
   0  12   0    44417.48    44704.47   1466.02 o 
   2  12   0    11895.91    11771.76    197.81 o 
   4  12   0    29089.25    29678.02    373.70 o 
   6  12   0     2725.00     2663.76     71.89 o 
   8  12   0     3895.04     4083.36    127.84 o 
   1  13   0    19820.48    19505.64    522.51 o 
   3  13   0     1702.75     1767.74     46.51 o 
   5  13   0     3864.43     4030.70     79.72 o 
   7  13   0     1077.95     1112.46     60.51 o 
   0  14   0    11161.12    11140.04    401.31 o 
   2  14   0      911.25      910.63     27.33 o 
   4  14   0     1217.68     1171.02     47.11 o 
   6  14   0      785.41      725.79     57.54 o 
   8  14   0     2143.03     1986.66     94.90 o 
   1  15   0      444.60      456.35     42.51 o 
   3  15   0     2815.79     2956.80    105.40 o 
   5  15   0     5344.00     5504.74    180.32 o 
   7  15   0     6026.67     6379.70    228.47 o 
   0  16   0     2674.07     2719.27    126.01 o 
   2  16   0     1216.74     1189.05     62.19 o 
   4  16   0      318.39      330.24     35.38 o 
   6  16   0      412.14      467.31     37.68 o 
   1  17   0     2088.95     2163.17    104.34 o 
   3  17   0     1255.01     1298.78     65.20 o 
   5  17   0        2.24       10.22     20.32 o 
   7  17   0     2205.23     2192.32    131.64 o 
   0  18   0     7333.00     7726.94    370.13 o 
   2  18   0      262.67      318.12     41.62 o 
   4  18   0     4651.96     4668.75    249.62 o 
   6  18   0     5636.96     5855.51    300.22 o 
   1  19   0      584.53      456.38     48.78 o 
   3  19   0     1838.10     2001.20    156.48 o 
   5  19   0     2253.36     2158.02    231.54 o 
   0  20   0     7558.31     7826.97    637.42 o 
   2  20   0      635.83      512.24     80.97 o 
   4  20   0     5312.67     5724.99    483.92 o 
   1  21   0    13146.92    13181.15    577.07 o 
   3  21   0     6725.10     7438.71    455.14 o 
   0  22   0     1819.87     1742.83    156.01 o 
   2   1   1     3158.39     3015.09     25.51 o 
   3   1   1    66840.41    67666.15    448.86 o 
   4   1   1     9269.24     9653.39     70.12 o 
   5   1   1     2651.81     2609.71     34.35 o 
   6   1   1      145.57      128.82     10.75 o 
   7   1   1    19226.45    19100.50    212.04 o 
   8   1   1        0.54       -3.41     16.47 o 
   9   1   1      294.47      307.63     24.63 o 
  10   1   1      173.57       98.34     29.66 o 
   1   2   1     2802.53     2662.62     66.89 o 
   2   2   1    27079.93    26869.00    195.80 o 
   3   2   1     2750.42     2717.67     27.37 o 
   4   2   1    53930.51    55843.34    366.01 o 
   5   2   1       31.31       28.68      8.80 o 
   6   2   1     1889.68     1773.28     33.32 o 
   7   2   1      993.87      937.70     30.63 o 
   8   2   1     5198.99     5324.34     98.25 o 
   9   2   1      373.02      373.32     32.70 o 
  10   2   1     2258.77     2264.29     70.75 o 
   1   3   1    10419.21    10566.15     84.25 o 
   2   3   1     4983.28     5083.28     41.85 o 
   3   3   1      406.18      427.35     10.61 o 
   4   3   1     2018.14     2178.76     29.14 o 
   5   3   1       89.94      103.16      8.90 o 
   6   3   1      407.16      338.14     12.70 o 
   7   3   1       19.38       23.60     15.96 o 
   8   3   1       27.19       -2.52     20.09 o 
   9   3   1       60.25       53.05     23.05 o 
  10   3   1        1.94       14.17     24.67 o 
   1   4   1      974.13      962.47      9.90 o 
   2   4   1      437.43      459.23      6.97 o 
   3   4   1        7.22       14.34      4.26 o 
   4   4   1    11339.59    11216.15     86.02 o 
   5   4   1      613.18      570.63     16.16 o 
   6   4   1     3397.24     3531.97     41.98 o 
   7   4   1     2052.19     2007.40     46.40 o 
   8   4   1     9795.73    10263.69    166.91 o 
   9   4   1       71.38       56.15     20.06 o 
  10   4   1     4392.21     4598.60    101.80 o 
   1   5   1       21.77       21.20      2.80 o 
   2   5   1      730.29      711.49      9.28 o 
   3   5   1     9619.29     9433.17     66.74 o 
   4   5   1     4490.46     4382.82     43.53 o 
   5   5   1     3490.98     3430.10     39.14 o 
   6   5   1      486.89      493.39     16.88 o 
   7   5   1    11658.69    11790.62    139.68 o 
   8   5   1     1617.70     1564.43     45.43 o 
   9   5   1     2136.63     2331.22     55.28 o 
  10   5   1        8.68      -19.45     35.12 o 
   0   6   1     3153.52     3084.24     54.38 o 
   1   6   1       67.31       67.29      3.07 o 
   2   6   1     2160.39     2084.91     18.98 o 
   3   6   1     1555.66     1666.27     17.10 o 
   4   6   1       12.91       32.23      6.57 o 
   5   6   1       18.44       14.99      7.97 o 
   6   6   1       46.67       37.13     10.40 o 
   7   6   1      455.43      458.24     26.11 o 
   8   6   1       29.56       50.29     18.91 o 
   9   6   1      138.49      160.49     22.96 o 
  10   6   1       32.58       37.61     24.71 o 
   1   7   1     6561.05     6364.12     55.35 o 
   2   7   1     2776.13     3095.58     24.90 o 
   3   7   1    18657.70    18639.68    121.40 o 
   4   7   1      548.33      574.41     10.86 o 
   5   7   1     3308.96     3319.41     34.37 o 
   6   7   1     1159.21     1157.56     24.22 o 
   7   7   1     8913.73     9153.89    122.17 o 
   8   7   1      280.23      272.56     23.76 o 
   9   7   1      628.23      648.70     45.43 o 
  10   7   1       35.79       29.64     25.91 o 
   0   8   1    36505.32    36342.40    718.64 o 
   1   8   1      665.59      719.35     12.79 o 
   2   8   1      990.65      898.70     11.41 o 
   3   8   1      342.55      394.03     10.90 o 
   4   8   1    15000.74    15266.73    107.79 o 
   5   8   1      135.98      113.28      8.26 o 
   6   8   1     6259.44     6470.21     72.08 o 
   7   8   1     1114.25     1048.51     23.43 o 
   8   8   1     5638.53     5995.50    103.73 o 
   9   8   1      150.71      150.00     23.64 o 
  10   8   1     3927.59     3962.84    118.13 o 
   1   9   1        2.30       12.55      3.13 o 
   2   9   1      254.41      261.26      6.59 o 
   3   9   1      164.47      144.01      7.67 o 
   4   9   1      501.97      496.44     12.16 o 
   5   9   1      383.51      409.81     11.10 o 
   6   9   1       26.65       37.67      9.50 o 
   7   9   1       11.58       19.19     12.94 o 
   8   9   1       13.82       24.62     19.58 o 
   9   9   1      883.03      874.76     43.41 o 
   0  10   1    87909.21    89231.37   1825.99 o 
   1  10   1      157.22      140.94      3.96 o 
   2  10   1     8000.48     8007.61     68.36 o 
   3  10   1     1037.77     1004.60     15.27 o 
   4  10   1    22684.37    23575.29    199.88 o 
   5  10   1     2027.87     2153.70     33.16 o 
   6  10   1     4646.60     4690.85     59.94 o 
   7  10   1     1273.65     1249.42     30.59 o 
   8  10   1     1819.31     1767.60     48.33 o 
   9  10   1       72.94       76.24     26.86 o 
   1  11   1    21179.84    20930.04    244.73 o 
   2  11   1      489.32      518.65      9.04 o 
   3  11   1    25604.29    26422.65    223.52 o 
   4  11   1      681.82      727.38     17.96 o 
   5  11   1     7943.45     8014.75     85.96 o 
   6  11   1      241.76      293.15     14.62 o 
   7  11   1     5516.67     5579.71    106.10 o 
   8  11   1      239.18      214.09     21.66 o 
   9  11   1      952.75     1044.33     78.13 o 
   0  12   1      389.36      399.36     61.62 o 
   1  12   1        7.01        2.26      5.71 o 
   2  12   1     3048.56     2994.70     40.46 o 
   3  12   1      493.41      467.80     13.09 o 
   4  12   1      341.00      309.74     13.95 o 
   5  12   1     1017.24      994.13     22.77 o 
   6  12   1      346.52      340.25     17.99 o 
   7  12   1       11.79        3.35     19.21 o 
   8  12   1       12.14       41.90     22.21 o 
   9  12   1       51.12       29.48     32.61 o 
   1  13   1     9855.05     9648.12    183.49 o 
   2  13   1      215.09      221.60      9.00 o 
   3  13   1     9664.72     9793.00     97.18 o 
   4  13   1      240.18      232.54     11.89 o 
   5  13   1     1197.83     1212.55     25.00 o 
   6  13   1      126.68      117.34     16.46 o 
   7  13   1     9179.69     9568.47    172.33 o 
   8  13   1      126.81      116.55     28.31 o 
   0  14   1     8530.87     8384.09    225.57 o 
   1  14   1     3803.56     3945.12    162.34 o 
   2  14   1     4614.57     4651.64     74.33 o 
   3  14   1        2.67        5.29      8.27 o 
   4  14   1     6613.88     6856.78    106.70 o 
   5  14   1       94.06       44.77     13.78 o 
   6  14   1     4328.29     4815.69     97.34 o 
   7  14   1        0.79       -1.31     18.72 o 
   8  14   1     2514.72     2592.13     75.51 o 
   1  15   1      361.87      349.68     25.29 o 
   2  15   1      353.31      354.68     13.33 o 
   3  15   1      107.61       94.09      9.61 o 
   4  15   1      467.75      429.80     17.66 o 
   5  15   1      459.90      466.57     29.99 o 
   6  15   1       78.25       78.19     19.60 o 
   7  15   1      832.20      845.76     54.25 o 
   8  15   1      223.44      175.01     51.08 o 
   0  16   1     1372.34     1531.72     63.37 o 
   1  16   1      721.79      736.69     35.69 o 
   2  16   1      172.42      147.43     13.49 o 
   3  16   1      145.52      145.16     11.53 o 
   4  16   1     7891.23     7913.08    174.29 o 
   5  16   1      678.94      600.43     34.02 o 
   6  16   1      692.13      682.52     32.73 o 
   7  16   1      453.80      454.40     32.57 o 
   1  17   1     2481.76     2462.39     71.56 o 
   2  17   1      585.19      565.76     34.65 o 
   3  17   1     1312.10     1345.32     50.16 o 
   4  17   1       11.86       -6.96     60.16 o 
   5  17   1     1437.27     1373.92     48.52 o 
   6  17   1      803.49      754.72     42.46 o 
   7  17   1     5242.56     5230.84    156.07 o 
   0  18   1     2117.32     2367.77    172.92 o 
   1  18   1        0.43      -16.87     16.87 o 
   2  18   1       91.68       90.94     31.34 o 
   3  18   1      300.16      268.22     34.46 o 
   4  18   1      136.56      151.45     27.54 o 
   5  18   1      338.92      307.42     40.68 o 
   6  18   1      528.52      519.87     42.17 o 
   1  19   1     3533.94     3573.96    117.13 o 
   2  19   1        0.14       -8.63     23.26 o 
   3  19   1     7186.94     7953.23    349.67 o 
   4  19   1       28.37       36.34     31.55 o 
   5  19   1     1374.19     1290.16     77.87 o 
   0  20   1     7238.93     7546.33    296.21 o 
   1  20   1      123.58      139.23     47.82 o 
   2  20   1     6549.42     6407.96    238.01 o 
   3  20   1       10.28       45.27     51.68 o 
   4  20   1     5144.56     5434.09    283.61 o 
   1  21   1       29.78       58.69     41.89 o 
   2  21   1       56.74       63.22     48.75 o 
   3  21   1      184.68      142.62     50.72 o 
   0  22   1     7867.93     7246.95    466.40 o 
   1  22   1        4.09       58.22     50.95 o 
   1   0   2     2470.53     2312.18     47.88 o 
   2   0   2    21702.92    21001.37    219.27 o 
   3   0   2    15445.05    15098.32    146.59 o 
   4   0   2    45060.63    44737.59    402.16 o 
   5   0   2    11816.96    12535.96    136.79 o 
   6   0   2     9871.81    10064.73    142.92 o 
   7   0   2     2740.54     2717.25     75.19 o 
   8   0   2     6767.75     7097.37    140.19 o 
   9   0   2      292.37      219.16     30.58 o 
  10   0   2     2694.93     2656.72     87.19 o 
   1   1   2    14448.06    13686.29    181.12 o 
   2   1   2     3004.51     2990.56     24.99 o 
   3   1   2    14425.17    14550.52     97.60 o 
   4   1   2       84.73      118.51      8.36 o 
   5   1   2      313.69      307.85     11.36 o 
   6   1   2     1929.51     1933.27     30.55 o 
   7   1   2     4361.24     4392.00     69.02 o 
   8   1   2      609.73      643.93     45.12 o 
   9   1   2      366.79      333.99     28.18 o 
  10   1   2      406.00      438.61     38.88 o 
   0   2   2    11519.80    10586.13    369.58 o 
   1   2   2     1172.62     1101.44     13.86 o 
   2   2   2     4567.22     4394.19     41.81 o 
   3   2   2      449.53      457.99      9.65 o 
   4   2   2    14320.43    14344.76    114.51 o 
   5   2   2     4639.92     4575.33     48.25 o 
   6   2   2      423.98      386.80     14.46 o 
   7   2   2       19.85       27.16     12.78 o 
   8   2   2     2699.49     2573.77     51.14 o 
   9   2   2       27.26        0.98     17.21 o 
  10   2   2     1196.78     1061.33     56.88 o 
   1   3   2    21142.39    20398.44    170.87 o 
   2   3   2      183.88      146.15      6.44 o 
   3   3   2    35984.21    35990.36    225.32 o 
   4   3   2      584.93      567.66     13.57 o 
   5   3   2     2976.19     2902.34     34.94 o 
   6   3   2     1048.73     1052.84     20.98 o 
   7   3   2    19196.98    19607.75    224.99 o 
   8   3   2      272.33      257.13     21.07 o 
   9   3   2     1760.94     1815.31     79.37 o 
  10   3   2        6.18       -7.25     20.47 o 
   0   4   2    18494.15    17908.17    316.47 o 
   1   4   2     3676.56     3585.89     29.92 o 
   2   4   2      274.31      257.65      6.15 o 
   3   4   2      147.67      161.85      6.58 o 
   4   4   2     5321.61     5206.37     48.52 o 
   5   4   2        4.98        7.02      6.79 o 
   6   4   2     4285.86     4443.08     50.03 o 
   7   4   2     1107.31     1088.23     28.27 o 
   8   4   2     1025.28     1014.21     30.01 o 
   9   4   2        3.95       18.81     17.51 o 
  10   4   2      804.99      762.99     43.76 o 
   1   5   2     1565.91     1518.74     17.82 o 
   2   5   2      704.95      742.63     10.54 o 
   3   5   2     7618.37     7348.56     59.19 o 
   4   5   2     3441.65     3305.19     33.48 o 
   5   5   2      527.24      549.32     18.20 o 
   6   5   2      731.73      748.20     19.34 o 
   7   5   2     6950.17     6973.03     92.36 o 
   8   5   2     2194.20     2174.68     53.58 o 
   9   5   2      126.26      119.70     22.91 o 
  10   5   2       33.88       45.98     27.20 o 
   0   6   2    41830.95    39953.54    521.68 o 
   1   6   2     8301.83     8438.54     63.98 o 
   2   6   2     1774.19     1635.42     19.15 o 
   3   6   2      668.06      634.92     11.57 o 
   4   6   2    29640.20    29828.51    208.00 o 
   5   6   2     8135.86     8134.05     67.43 o 
   6   6   2     1790.43     1855.33     31.92 o 
   7   6   2      544.65      605.99     20.65 o 
   8   6   2     9016.06     9089.84    127.51 o 
   9   6   2      268.50      261.61     32.53 o 
  10   6   2     6145.04     6097.91    129.22 o 
   1   7   2     2445.16     2200.68     22.39 o 
   2   7   2     1613.16     1536.43     15.79 o 
   3   7   2     5207.62     5176.22     49.76 o 
   4   7   2      560.08      532.49     12.46 o 
   5   7   2     5396.10     5537.26     53.28 o 
   6   7   2     3720.39     3773.26     48.03 o 
   7   7   2     1575.91     1656.40     30.38 o 
   8   7   2      587.23      579.31     26.82 o 
   9   7   2     1098.28     1037.06     43.55 o 
  10   7   2       33.80        2.54     26.60 o 
   0   8   2     4494.24     4290.43     97.20 o 
   1   8   2       77.83       78.15      3.46 o 
   2   8   2      959.73      929.22     12.26 o 
   3   8   2     2217.12     2249.03     27.94 o 
   4   8   2    11499.47    11741.07     99.95 o 
   5   8   2        0.42       -7.70      7.70 o 
   6   8   2        4.08       21.58     10.18 o 
   7   8   2     1147.03     1197.50     31.10 o 
   8   8   2     1575.68     1549.98     48.77 o 
   9   8   2      120.46       99.66     24.79 o 
  10   8   2     1146.05     1012.49     58.53 o 
   1   9   2    16782.58    16489.09    156.50 o 
   2   9   2      872.48      834.67     15.22 o 
   3   9   2    23890.61    24103.16    178.17 o 
   4   9   2     2044.22     2062.59     25.80 o 
   5   9   2     6624.85     6686.91     68.86 o 
   6   9   2      424.40      443.82     16.35 o 
   7   9   2    12095.65    12144.96    159.80 o 
   8   9   2       15.87       10.85     19.86 o 
   9   9   2     1242.30     1196.99     43.32 o 
   0  10   2     9298.84     9276.58    195.15 o 
   1  10   2       88.41       94.75      4.99 o 
   2  10   2     6816.78     6894.85     59.88 o 
   3  10   2       24.28       43.19      5.10 o 
   4  10   2     3586.63     3561.07     40.63 o 
   5  10   2      249.48      251.22     12.70 o 
   6  10   2      911.01      924.07     22.97 o 
   7  10   2     1408.81     1423.57     38.28 o 
   8  10   2     2625.95     2665.38     61.51 o 
   9  10   2       52.88       63.02     26.10 o 
   1  11   2     4231.74     4382.71     47.30 o 
   2  11   2        8.95       27.83      3.71 o 
   3  11   2     5870.40     5910.33     55.28 o 
   4  11   2      408.72      379.48     12.23 o 
   5  11   2        7.70       10.66      9.14 o 
   6  11   2     2191.27     2236.05     40.57 o 
   7  11   2     3755.68     3804.63     76.39 o 
   8  11   2      117.37      111.25     22.83 o 
   9  11   2       45.29       41.19     28.59 o 
   0  12   2    19099.20    19345.37    528.81 o 
   1  12   2      991.85      984.27     18.93 o 
   2  12   2    10249.37    10545.32    102.35 o 
   3  12   2     2283.86     2232.31     32.69 o 
   4  12   2    18414.12    18657.66    186.83 o 
   5  12   2      137.78      166.55     12.95 o 
   6  12   2     3499.78     3653.65     72.83 o 
   7  12   2      707.13      687.69     33.22 o 
   8  12   2     5482.58     5550.19    136.32 o 
   9  12   2      249.81      236.81     50.72 o 
   1  13   2     3102.15     3110.49     53.90 o 
   2  13   2      443.71      406.45     10.27 o 
   3  13   2     4432.41     4392.27     56.96 o 
   4  13   2      695.61      719.56     23.06 o 
   5  13   2     1305.58     1406.91     27.49 o 
   6  13   2     2672.08     2737.38     63.90 o 
   7  13   2     1562.46     1596.19     52.48 o 
   8  13   2      136.51      167.55     30.69 o 
   0  14   2     6945.15     6740.49    204.12 o 
   1  14   2     1772.62     1761.69     37.08 o 
   2  14   2        3.64       20.51      7.97 o 
   3  14   2      101.38       98.23      4.87 o 
   4  14   2     3846.59     3958.64     59.69 o 
   5  14   2      244.90      251.84     21.11 o 
   6  14   2      556.43      531.50     26.77 o 
   7  14   2      316.10      338.53     29.57 o 
   8  14   2     1159.89     1088.15     46.22 o 
   1  15   2     4267.64     4288.58    102.28 o 
   2  15   2       20.35       16.47      9.05 o 
   3  15   2    13784.71    14013.78    199.52 o 
   4  15   2     5033.27     4982.18    101.20 o 
   5  15   2     1337.33     1371.60     40.70 o 
   6  15   2      804.80      809.62     38.95 o 
   7  15   2     6500.15     6658.40    157.23 o 
   0  16   2       18.50       39.60     28.16 o 
   1  16   2      534.98      461.54     44.42 o 
   2  16   2     3679.81     3780.40     94.66 o 
   3  16   2      223.89      219.21     16.16 o 
   4  16   2     1106.53     1118.61     54.71 o 
   5  16   2       64.15       52.17     16.96 o 
   6  16   2     1618.22     1666.06     56.60 o 
   7  16   2       91.82       85.10     32.35 o 
   1  17   2      150.81      173.22     26.15 o 
   2  17   2      382.96      311.07     26.01 o 
   3  17   2     3133.87     3246.04    102.46 o 
   4  17   2       90.23       68.79     10.06 o 
   5  17   2      196.74      202.97     26.15 o 
   6  17   2        3.13      -13.73     23.84 o 
   0  18   2    10730.80    11227.98    454.93 o 
   1  18   2      633.22      614.41     37.01 o 
   2  18   2     2969.44     2853.16     88.83 o 
   3  18   2      422.92      285.39     24.87 o 
   4  18   2     5801.93     6486.98    230.84 o 
   5  18   2      396.16      339.99     56.16 o 
   6  18   2     2460.55     2386.99    129.29 o 
   1  19   2     1814.04     1891.00     99.41 o 
   2  19   2       11.65       30.80     21.87 o 
   3  19   2     1642.36     1797.44     91.05 o 
   4  19   2      163.21      159.59     33.91 o 
   5  19   2     1762.18     1759.69     93.07 o 
   0  20   2     4335.20     4165.91    162.80 o 
   1  20   2        6.40       15.27     22.50 o 
   2  20   2       80.48       99.24     32.21 o 
   3  20   2      814.58      700.79     84.38 o 
   4  20   2     1613.75     1768.03    113.36 o 
   1  21   2     4716.04     4650.01    215.76 o 
   2  21   2      329.40      317.00     84.65 o 
   3  21   2     6533.76     6923.35    350.05 o 
   0  22   2     2144.52     2042.42    160.53 o 
   1  22   2        4.24       10.41     50.22 o 
   1   1   3    15603.15    15082.04    159.64 o 
   2   1   3     7391.03     7011.93     55.00 o 
   3   1   3    10829.75    10604.89     77.81 o 
   4   1   3       10.70       12.08      6.07 o 
   5   1   3     9694.22     9794.30     82.41 o 
   6   1   3     5886.97     6032.89     59.71 o 
   7   1   3    12232.83    12414.44    144.64 o 
   8   1   3        9.70       18.82     15.31 o 
   9   1   3     1094.85     1200.00     37.68 o 
  10   1   3      528.14      460.32     27.54 o 
   0   2   3    72439.05    69804.82   1399.44 o 
   1   2   3     9979.74     9913.74    103.36 o 
   2   2   3     1117.22     1007.46     12.36 o 
   3   2   3     5587.41     5811.38     48.54 o 
   4   2   3    19876.03    19853.24    137.40 o 
   5   2   3      442.68      505.91     14.08 o 
   6   2   3     2442.52     2432.22     33.64 o 
   7   2   3     2424.04     2277.30     39.96 o 
   8   2   3     7744.59     7724.51    112.55 o 
   9   2   3      147.04      152.04     19.66 o 
  10   2   3     4952.11     5103.06    102.27 o 
   1   3   3    15443.97    15356.73    142.74 o 
   2   3   3      555.35      536.53      9.27 o 
   3   3   3      298.38      309.04      8.11 o 
   4   3   3     1665.99     1619.54     21.82 o 
   5   3   3      255.23      274.40     13.10 o 
   6   3   3     2896.26     2816.27     36.20 o 
   7   3   3        1.74        4.44     11.04 o 
   8   3   3       55.33       33.46     13.97 o 
   9   3   3      122.83      131.05     20.17 o 
  10   3   3       26.11       -1.14     25.69 o 
   0   4   3    34141.77    33132.83    539.21 o 
   1   4   3    10916.33    10903.79    104.57 o 
   2   4   3     6833.06     6474.43     53.10 o 
   3   4   3      804.31      825.60     12.60 o 
   4   4   3    38917.89    39009.57    287.50 o 
   5   4   3     2803.14     2741.31     33.32 o 
   6   4   3     6800.42     6892.25     76.45 o 
   7   4   3      138.16      152.79     13.83 o 
   8   4   3     2247.92     2290.58     52.07 o 
   9   4   3      768.89      695.32     33.84 o 
  10   4   3     2201.15     2187.88     59.90 o 
   1   5   3    38080.57    37846.45    341.69 o 
   2   5   3       49.80       53.73      4.70 o 
   3   5   3    32196.52    32286.24    235.27 o 
   4   5   3     8203.09     8290.72     70.21 o 
   5   5   3     2408.14     2425.58     30.61 o 
   6   5   3     1498.11     1458.79     27.08 o 
   7   5   3    14095.69    13993.79    160.12 o 
   8   5   3     1759.37     1744.39     40.11 o 
   9   5   3      604.66      552.54     30.91 o 
  10   5   3       81.13       27.47     26.58 o 
   0   6   3     2098.68     2066.83     41.50 o 
   1   6   3     4107.69     4188.52     39.93 o 
   2   6   3     2902.08     3043.35     27.48 o 
   3   6   3       37.82       21.27      6.55 o 
   4   6   3      214.09      242.44      9.50 o 
   5   6   3      515.05      545.57     15.75 o 
   6   6   3       44.26       45.61      6.41 o 
   7   6   3       54.94       58.33     10.88 o 
   8   6   3      239.14      300.24     17.10 o 
   9   6   3       10.68       16.85     23.50 o 
  10   6   3        0.19        4.57     24.19 o 
   1   7   3    13948.32    13968.96    118.32 o 
   2   7   3     1825.96     1894.40     20.55 o 
   3   7   3    19691.56    19563.18    138.07 o 
   4   7   3     2224.70     2299.63     34.31 o 
   5   7   3      742.13      727.86     16.72 o 
   6   7   3        4.55      -10.25     11.76 o 
   7   7   3    14287.49    14516.47    180.44 o 
   8   7   3      142.17      145.88     23.00 o 
   9   7   3      559.40      519.63     30.96 o 
  10   7   3        1.22        7.61     26.47 o 
   0   8   3    22286.29    21517.60    324.41 o 
   1   8   3     1683.28     1596.79     18.86 o 
   2   8   3    18759.18    19836.37    146.32 o 
   3   8   3        2.20        2.58      5.65 o 
   4   8   3    15397.81    15439.92    126.70 o 
   5   8   3     1375.70     1432.46     22.60 o 
   6   8   3     6676.69     6710.45     84.01 o 
   7   8   3       24.23       26.05     12.00 o 
   8   8   3     3857.37     3979.85     87.14 o 
   9   8   3       28.26       18.64     22.00 o 
  10   8   3      816.76      827.48     82.37 o 
   1   9   3      535.06      531.36     12.67 o 
   2   9   3      303.36      339.78      7.85 o 
   3   9   3      118.01      121.17      6.31 o 
   4   9   3       26.84       31.04      7.16 o 
   5   9   3      147.93      174.13     11.34 o 
   6   9   3      423.38      438.92     15.89 o 
   7   9   3      362.34      336.49     17.36 o 
   8   9   3        1.33       23.92     18.50 o 
   9   9   3      141.04      145.25     24.56 o 
   0  10   3    12073.22    11575.82    216.44 o 
   1  10   3      475.20      456.03      9.89 o 
   2  10   3      656.97      693.73     11.41 o 
   3  10   3     5500.94     5726.78     57.45 o 
   4  10   3    10400.60    10629.53    100.78 o 
   5  10   3     2346.17     2275.97     34.54 o 
   6  10   3     2520.08     2605.38     42.71 o 
   7  10   3     1733.19     1826.17     42.31 o 
   8  10   3     5832.68     5984.13    110.22 o 
   9  10   3      336.54      350.61     28.98 o 
   1  11   3     6589.00     6672.17     72.75 o 
   2  11   3     2490.40     2491.64     28.13 o 
   3  11   3     8437.09     8658.48    106.11 o 
   4  11   3      597.16      613.76     14.65 o 
   5  11   3     4303.61     4309.00     67.32 o 
   6  11   3     1566.21     1607.16     32.06 o 
   7  11   3     5628.48     5796.23    100.77 o 
   8  11   3      791.20      778.73     42.48 o 
   9  11   3     1754.61     1652.57     61.84 o 
   0  12   3      984.27      942.79     24.23 o 
   1  12   3        8.75        6.39      3.74 o 
   2  12   3       73.67       87.69      4.63 o 
   3  12   3        3.37        8.36      4.92 o 
   4  12   3      282.03      298.60     13.00 o 
   5  12   3     1442.57     1502.66     32.41 o 
   6  12   3      951.20      923.25     27.30 o 
   7  12   3       61.14       72.93     17.71 o 
   8  12   3        7.12       18.19     24.88 o 
   9  12   3       24.64       13.57     32.30 o 
   1  13   3     4411.11     4314.51     68.08 o 
   2  13   3       12.58       11.85      5.21 o 
   3  13   3     9868.93    10136.28    118.40 o 
   4  13   3      349.50      359.34     14.03 o 
   5  13   3     4183.32     4188.66     68.71 o 
   6  13   3      691.50      641.05     29.82 o 
   7  13   3     6785.37     7206.27    172.58 o 
   8  13   3      232.81      215.45     48.67 o 
   0  14   3    24227.62    24376.61    545.94 o 
   1  14   3       11.04       17.08      6.10 o 
   2  14   3     2614.16     2628.64     37.22 o 
   3  14   3        6.99        0.63      5.33 o 
   4  14   3     6808.92     7131.87    118.24 o 
   5  14   3       24.69        8.07     12.37 o 
   6  14   3     3505.08     3647.76    100.50 o 
   7  14   3       77.98       59.46     38.07 o 
   8  14   3     3078.41     3158.73    112.00 o 
   1  15   3        1.04       16.68      9.06 o 
   2  15   3      171.01      151.18      9.72 o 
   3  15   3      606.62      517.61     19.44 o 
   4  15   3      456.04      468.75     19.60 o 
   5  15   3     1116.67     1103.51     37.03 o 
   6  15   3       18.72       -6.04     15.07 o 
   7  15   3      154.80      159.47     24.44 o 
   0  16   3    22628.97    22281.01    700.80 o 
   1  16   3        1.17        4.07      4.49 o 
   2  16   3     2587.59     2574.34     75.23 o 
   3  16   3       55.68       11.87     13.86 o 
   4  16   3     7210.86     7433.25    205.74 o 
   5  16   3     4568.08     4927.75    167.55 o 
   6  16   3     2018.51     1968.23     66.74 o 
   7  16   3      173.13      150.31     22.49 o 
   1  17   3     7459.22     7428.20    173.49 o 
   2  17   3     1155.63     1126.45     42.55 o 
   3  17   3     7149.24     7354.06    206.42 o 
   4  17   3      983.72      940.24     50.72 o 
   5  17   3     6874.94     6948.31    185.11 o 
   6  17   3      166.32      149.52     24.48 o 
   0  18   3      340.18       85.35    118.95 o 
   1  18   3      126.06      111.20     23.27 o 
   2  18   3     1862.13     1699.94     61.66 o 
   3  18   3      465.11      415.69     40.62 o 
   4  18   3      103.25       87.78     38.04 o 
   5  18   3      107.90      112.90     37.83 o 
   6  18   3       84.08      139.45     53.60 o 
   1  19   3     3712.81     3698.36    116.64 o 
   2  19   3      359.25      324.07     41.00 o 
   3  19   3     3179.07     3006.56    114.48 o 
   4  19   3        1.17       50.09     55.02 o 
   5  19   3      704.68      607.13     62.11 o 
   0  20   3     1423.40     1107.70     85.12 o 
   1  20   3      104.49      149.37     35.75 o 
   2  20   3     3766.02     3708.05    174.49 o 
   3  20   3       85.63      -10.05     90.97 o 
   4  20   3     3248.29     3283.10    175.15 o 
   1  21   3      551.10      565.78     46.73 o 
   2  21   3      133.72      152.77     52.98 o 
   3  21   3       11.67        7.94     67.33 o 
   0  22   3     3869.99     3686.87    285.38 o 
   0   0   4     3216.55     2967.10     95.65 o 
   1   0   4    79563.95    82416.28   1239.53 o 
   2   0   4     2359.65     2426.33     37.52 o 
   3   0   4     4639.45     4621.79     58.37 o 
   4   0   4    21628.77    21770.29    205.19 o 
   5   0   4     2770.94     2986.51     61.77 o 
   6   0   4     6915.49     6749.23    119.51 o 
   7   0   4      887.55      888.20     36.99 o 
   8   0   4     8813.54     8937.03    189.31 o 
   9   0   4      255.97      250.84     33.52 o 
  10   0   4     6734.09     7201.99    172.14 o 
   1   1   4     5739.17     5316.00     64.59 o 
   2   1   4     4476.88     4547.23     42.03 o 
   3   1   4      150.92      127.20      6.49 o 
   4   1   4     1523.75     1644.58     21.19 o 
   5   1   4      694.23      730.81     15.37 o 
   6   1   4       24.55       15.57      9.91 o 
   7   1   4     5543.62     5715.78     76.50 o 
   8   1   4       13.64       10.95     12.88 o 
   9   1   4     1001.48     1035.29     35.32 o 
  10   1   4      291.87      231.96     32.49 o 
   0   2   4    56284.98    54100.61    883.79 o 
   1   2   4     4227.97     4195.60     51.26 o 
   2   2   4     6836.52     6700.47     60.34 o 
   3   2   4     2309.12     2401.18     24.51 o 
   4   2   4     5562.82     5383.76     48.25 o 
   5   2   4        3.69        6.16      8.00 o 
   6   2   4     1209.01     1162.83     21.97 o 
   7   2   4        1.59       -1.56     12.72 o 
   8   2   4     1182.59     1165.67     32.82 o 
   9   2   4       54.70       51.65     18.24 o 
  10   2   4      132.46      112.30     24.32 o 
   1   3   4    20660.42    20177.68    206.15 o 
   2   3   4      597.29      550.18     11.66 o 
   3   3   4    29711.19    29036.12    202.48 o 
   4   3   4      417.16      403.44     10.20 o 
   5   3   4     9147.31     9332.10     81.33 o 
   6   3   4       15.62        8.87      8.72 o 
   7   3   4    15735.29    15807.30    170.50 o 
   8   3   4      904.89      918.41     41.43 o 
   9   3   4      927.67      916.22     32.04 o 
  10   3   4      724.54      623.43     40.07 o 
   0   4   4    29576.73    28201.47    461.45 o 
   1   4   4     7995.06     8087.94     81.96 o 
   2   4   4     3476.53     3365.89     32.83 o 
   3   4   4      353.39      393.68     10.56 o 
   4   4   4     7605.18     7824.87     71.36 o 
   5   4   4      184.75      160.41      8.99 o 
   6   4   4     2938.87     3002.80     41.85 o 
   7   4   4       10.04       10.58     11.20 o 
   8   4   4     1539.38     1517.01     36.37 o 
   9   4   4      111.74      113.16     25.06 o 
  10   4   4     1349.16     1241.05     44.08 o 
   1   5   4    19839.62    19994.07    163.81 o 
   2   5   4     1455.58     1656.02     20.08 o 
   3   5   4    18841.05    18882.02    136.54 o 
   4   5   4     1471.27     1516.95     21.84 o 
   5   5   4     1121.01     1113.43     20.46 o 
   6   5   4      689.24      622.79     20.21 o 
   7   5   4     3144.58     3090.49     50.64 o 
   8   5   4     1007.62      935.13     31.48 o 
   9   5   4       19.90       25.73     24.03 o 
  10   5   4      237.15      227.90     31.31 o 
   0   6   4   120444.90   120573.69   2525.20 o 
   1   6   4       14.60       15.79      4.45 o 
   2   6   4    19257.20    19236.95    146.56 o 
   3   6   4        5.37       -6.07      6.07 o 
   4   6   4    32194.26    32971.54    225.14 o 
   5   6   4     2840.24     2843.42     36.27 o 
   6   6   4     9509.70     9717.99    102.27 o 
   7   6   4      742.30      721.32     24.99 o 
   8   6   4     3899.46     3778.66     71.00 o 
   9   6   4      388.26      326.84     24.78 o 
  10   6   4     1902.62     1801.87     55.69 o 
   1   7   4    22170.38    22701.27    210.45 o 
   2   7   4      537.10      533.64      9.70 o 
   3   7   4     8863.41     8714.39     69.46 o 
   4   7   4     1472.78     1434.68     22.77 o 
   5   7   4     5599.56     5621.76     57.05 o 
   6   7   4      385.45      393.63     16.08 o 
   7   7   4     1386.05     1396.18     48.75 o 
   8   7   4      304.29      279.76     22.32 o 
   9   7   4       30.08       60.79     23.37 o 
  10   7   4       15.76        9.03     29.17 o 
   0   8   4     8415.69     8489.51    181.09 o 
   1   8   4        3.94       12.23      5.40 o 
   2   8   4      516.30      569.55     10.25 o 
   3   8   4      410.83      335.79     10.82 o 
   4   8   4     3817.17     3792.22     45.26 o 
   5   8   4      529.33      506.91     16.93 o 
   6   8   4     1508.35     1526.50     30.66 o 
   7   8   4      682.84      591.78     21.49 o 
   8   8   4     1976.27     1893.30     50.69 o 
   9   8   4       79.44       50.98     20.49 o 
   1   9   4     9603.69     9936.64    120.99 o 
   2   9   4       11.24       23.12      5.68 o 
   3   9   4     7834.59     7667.52     66.57 o 
   4   9   4      377.80      376.79     12.05 o 
   5   9   4     4640.95     4600.58     60.81 o 
   6   9   4     5107.75     5144.55     69.43 o 
   7   9   4    11647.71    11930.47    165.62 o 
   8   9   4      635.66      581.32     34.28 o 
   9   9   4     1724.33     1753.08     61.42 o 
   0  10   4     1505.76     1490.02     43.90 o 
   1  10   4     3118.96     3203.06     37.44 o 
   2  10   4     1720.26     1678.97     20.07 o 
   3  10   4     1085.85     1106.49     20.52 o 
   4  10   4     2319.04     2374.87     32.02 o 
   5  10   4       55.58       55.35     10.78 o 
   6  10   4     1780.09     1832.81     36.72 o 
   7  10   4        3.50      -16.77     17.37 o 
   8  10   4      829.64      875.31     46.91 o 
   9  10   4      162.93      128.59     28.17 o 
   1  11   4       93.35       93.81      6.07 o 
   2  11   4     3505.58     3644.47     35.40 o 
   3  11   4     1618.23     1586.02     24.46 o 
   4  11   4      193.31      228.57     12.61 o 
   5  11   4      633.94      659.84     19.32 o 
   6  11   4      401.30      396.19     19.82 o 
   7  11   4     3037.63     3078.90     71.59 o 
   8  11   4      183.18      162.30     23.22 o 
   9  11   4      152.22       92.95     33.00 o 
   0  12   4    16174.13    16179.50    310.34 o 
   1  12   4      525.80      570.11     13.23 o 
   2  12   4     1263.67     1336.57     17.97 o 
   3  12   4     1713.76     1658.60     28.44 o 
   4  12   4     7123.85     7290.36     88.27 o 
   5  12   4      118.46      117.33     12.95 o 
   6  12   4     4792.41     4970.45    104.19 o 
   7  12   4     1235.30     1203.96     43.90 o 
   8  12   4     5482.67     5459.26    156.45 o 
   1  13   4        3.67       15.54      4.02 o 
   2  13   4      562.66      583.79     15.37 o 
   3  13   4     1062.16      978.08     18.24 o 
   4  13   4      658.04      619.00     22.14 o 
   5  13   4     1823.05     1808.88     35.98 o 
   6  13   4        4.73      -15.82     15.82 o 
   7  13   4     1941.13     2068.81     75.25 o 
   8  13   4        0.04      -22.68     34.18 o 
   0  14   4     9802.29     9752.92    156.70 o 
   1  14   4     2523.44     2526.22     36.55 o 
   2  14   4      881.38      889.56     21.40 o 
   3  14   4       38.44       46.75      5.53 o 
   4  14   4     6494.72     6708.82    110.44 o 
   5  14   4      153.64      137.51     19.73 o 
   6  14   4      497.03      494.57     31.82 o 
   7  14   4        8.55       49.91     20.70 o 
   8  14   4      134.83      147.99     29.33 o 
   1  15   4    22834.89    23566.61    314.56 o 
   2  15   4       10.57        8.40      6.46 o 
   3  15   4    13709.82    13963.38    225.63 o 
   4  15   4      105.35      140.64     13.57 o 
   5  15   4     4333.71     4516.92    124.07 o 
   6  15   4      418.25      320.26     24.32 o 
   7  15   4     6363.25     6579.27    173.11 o 
   0  16   4     2294.61     2145.87     59.43 o 
   1  16   4      199.91      126.03     16.40 o 
   2  16   4     4650.31     4711.69     93.06 o 
   3  16   4      296.00      250.81     18.92 o 
   4  16   4     3001.89     3018.15    150.50 o 
   5  16   4      235.17      258.79     37.92 o 
   6  16   4     2245.80     2241.63    127.15 o 
   7  16   4        0.08      -12.43     20.74 o 
   1  17   4      832.46      839.26     60.76 o 
   2  17   4      184.67      178.85     23.20 o 
   3  17   4     1463.32     1356.75     65.23 o 
   4  17   4      367.62      337.56     23.45 o 
   5  17   4      227.85      214.31     41.81 o 
   6  17   4      156.63      136.14     25.42 o 
   0  18   4    14864.84    14855.06    773.61 o 
   1  18   4      660.55      553.27     39.09 o 
   2  18   4     7430.55     7594.47    211.17 o 
   3  18   4      133.44      121.11     51.65 o 
   4  18   4     8162.44     8263.03    284.90 o 
   5  18   4        1.43      -23.10     23.10 o 
   6  18   4     2522.88     2680.41    135.76 o 
   1  19   4     3895.60     3881.08    138.04 o 
   2  19   4       63.94       61.34     43.05 o 
   3  19   4     1252.03     1200.81     67.79 o 
   4  19   4       12.89       -2.00     30.34 o 
   5  19   4     2073.22     2140.79    144.09 o 
   0  20   4      326.75      278.28     53.55 o 
   1  20   4      140.79      131.86     40.35 o 
   2  20   4      332.98      261.97     37.81 o 
   3  20   4     1112.73     1215.05    150.36 o 
   4  20   4      467.72      338.93     80.25 o 
   1  21   4     1152.28     1015.92     95.91 o 
   2  21   4        1.06       18.71     30.70 o 
   1   1   5       21.33       25.24      4.89 o 
   2   1   5      202.54      182.47      7.64 o 
   3   1   5    20433.09    20037.50    172.33 o 
   4   1   5     2757.33     2632.49     28.07 o 
   5   1   5      570.89      491.45     12.71 o 
   6   1   5     2647.16     2589.97     34.99 o 
   7   1   5     9507.14     9528.69    124.67 o 
   8   1   5     1646.72     1618.17     39.49 o 
   9   1   5     2306.82     2273.80     51.07 o 
  10   1   5      623.58      531.38     33.90 o 
   0   2   5    11631.35    10748.80    182.70 o 
   1   2   5       72.24       75.51      7.20 o 
   2   2   5     3016.12     2820.23     28.98 o 
   3   2   5     1322.34     1370.41     18.47 o 
   4   2   5     9525.46     9157.00     69.98 o 
   5   2   5     2866.40     2892.93     34.39 o 
   6   2   5     9143.63     9114.65     94.38 o 
   7   2   5       73.88       77.32     15.02 o 
   8   2   5     7157.27     7408.29    109.70 o 
   9   2   5       81.74       94.37     19.84 o 
  10   2   5     2850.85     2794.21     71.96 o 
   1   3   5      565.93      620.84     12.37 o 
   2   3   5     2960.80     3064.58     33.24 o 
   3   3   5      736.83      685.01     13.26 o 
   4   3   5      406.93      396.78     11.69 o 
   5   3   5      107.79      129.84     11.14 o 
   6   3   5      688.34      623.41     20.78 o 
   7   3   5       69.35       89.20     12.35 o 
   8   3   5       66.16       55.56     18.33 o 
   9   3   5      904.44      853.92     34.69 o 
  10   3   5      128.39       66.86     23.82 o 
   0   4   5    88629.94    87251.38   1200.96 o 
   1   4   5     6209.54     5993.58     65.60 o 
   2   4   5    22690.77    22072.87    184.59 o 
   3   4   5     1562.47     1447.74     20.28 o 
   4   4   5    28384.17    28497.41    241.44 o 
   5   4   5      295.89      281.86     15.05 o 
   6   4   5     2590.66     2592.33     39.39 o 
   7   4   5      298.55      292.66     19.71 o 
   8   4   5     4542.10     4409.45     76.46 o 
   9   4   5        0.11       -8.79     20.31 o 
  10   4   5     1612.84     1442.44     49.12 o 
   1   5   5    53857.30    54854.83    535.01 o 
   2   5   5      200.48      276.58      8.41 o 
   3   5   5    35735.19    36392.20    278.73 o 
   4   5   5      127.95      135.83      9.82 o 
   5   5   5     9576.11     9545.44     88.98 o 
   6   5   5      977.10      937.90     23.99 o 
   7   5   5     6710.60     6923.58     90.26 o 
   8   5   5      429.85      391.62     20.40 o 
   9   5   5     1398.68     1283.81     43.10 o 
  10   5   5      276.91      254.46     29.52 o 
   0   6   5      533.66      530.35     17.18 o 
   1   6   5     2840.50     2760.61     33.47 o 
   2   6   5        2.27       -4.67      4.78 o 
   3   6   5       24.11       37.50      6.75 o 
   4   6   5      276.62      287.60     13.29 o 
   5   6   5      322.00      355.19     14.41 o 
   6   6   5      548.71      523.40     19.50 o 
   7   6   5       20.19       42.28     13.39 o 
   8   6   5      298.42      289.34     28.81 o 
   9   6   5       52.49       70.03     25.48 o 
  10   6   5       31.86       34.25     29.14 o 
   1   7   5    10350.25    10249.59     90.69 o 
   2   7   5      535.35      560.46     13.36 o 
   3   7   5    21091.88    21237.24    173.52 o 
   4   7   5      262.25      289.63     11.36 o 
   5   7   5    10773.66    10713.73    107.42 o 
   6   7   5      206.95      238.35     16.31 o 
   7   7   5     6817.96     6973.78    101.31 o 
   8   7   5     1171.14     1172.74     40.98 o 
   9   7   5      896.76      901.83     52.75 o 
  10   7   5      914.83      875.90     46.23 o 
   0   8   5    43293.73    44514.86    726.30 o 
   1   8   5     9664.41    10281.99     94.88 o 
   2   8   5     9608.54     9736.84     87.83 o 
   3   8   5     1365.47     1353.00     20.62 o 
   4   8   5    15703.05    15991.41    151.02 o 
   5   8   5      795.63      809.02     24.53 o 
   6   8   5     1412.03     1443.82     32.39 o 
   7   8   5      200.56      150.35     19.33 o 
   8   8   5     3670.45     3699.61     76.76 o 
   9   8   5       64.66       76.99     21.49 o 
   1   9   5      534.94      457.15     11.48 o 
   2   9   5      575.00      632.69     12.66 o 
   3   9   5      100.96      135.19      7.32 o 
   4   9   5      184.93      187.06     10.19 o 
   5   9   5      840.56      816.80     23.87 o 
   6   9   5      110.22       85.75     12.39 o 
   7   9   5      224.39      205.17     19.34 o 
   8   9   5      338.12      352.28     29.36 o 
   9   9   5       22.20       12.14     29.52 o 
   0  10   5      799.81      733.53     21.31 o 
   1  10   5     7823.84     7873.31     83.45 o 
   2  10   5       28.65       38.20      5.50 o 
   3  10   5     1220.46     1269.21     23.99 o 
   4  10   5     9161.73     9235.23    111.52 o 
   5  10   5      616.52      650.99     20.03 o 
   6  10   5     2774.97     2725.00     50.28 o 
   7  10   5      637.50      688.26     30.35 o 
   8  10   5     4636.16     4855.99    113.72 o 
   9  10   5        3.48       -1.98     43.45 o 
   1  11   5     2102.79     2169.27     35.84 o 
   2  11   5       46.42       52.13      5.81 o 
   3  11   5     2082.05     2209.99     31.45 o 
   4  11   5       40.42       36.95      8.39 o 
   5  11   5     2033.10     2145.26     39.45 o 
   6  11   5       12.39       34.99     14.16 o 
   7  11   5     7021.38     7324.43    158.44 o 
   8  11   5      108.09       90.45     25.15 o 
   9  11   5     2831.25     2590.61    106.09 o 
   0  12   5     2933.90     3056.03     56.41 o 
   1  12   5       92.07       80.46      6.08 o 
   2  12   5       74.76       76.71      5.67 o 
   3  12   5     1980.16     1941.20     27.41 o 
   4  12   5      195.49      206.97     12.71 o 
   5  12   5       39.55       24.70     12.99 o 
   6  12   5        9.45        5.55     16.38 o 
   7  12   5      228.30      191.50     23.32 o 
   8  12   5      208.98      236.90     29.59 o 
   1  13   5     7490.10     7688.93     87.38 o 
   2  13   5      283.37      270.52      8.66 o 
   3  13   5     8617.36     8815.01    113.10 o 
   4  13   5      130.92      130.47     11.07 o 
   5  13   5      764.88      801.40     27.33 o 
   6  13   5      964.11      920.57     40.45 o 
   7  13   5     5864.41     6338.52    171.57 o 
   8  13   5      715.27      673.18     42.99 o 
   0  14   5     2228.57     2147.10     68.98 o 
   1  14   5       24.82       34.69      4.92 o 
   2  14   5     9730.67     9701.05    135.29 o 
   3  14   5       56.44       62.02      6.73 o 
   4  14   5     9850.00    10056.68    183.03 o 
   5  14   5       35.53       -5.59     18.23 o 
   6  14   5     3892.63     4068.32    148.64 o 
   7  14   5      187.62      103.67     43.02 o 
   8  14   5     2587.80     2630.51    150.44 o 
   1  15   5       12.90        9.98      7.25 o 
   2  15   5      186.01      196.35     11.30 o 
   3  15   5      352.12      335.34     15.53 o 
   4  15   5       19.43       -7.04     18.67 o 
   5  15   5       63.02       58.70     18.89 o 
   6  15   5      430.21      418.19     38.73 o 
   7  15   5      226.37      154.98     34.93 o 
   0  16   5    18733.85    19119.93    395.98 o 
   1  16   5      269.59      226.52     12.13 o 
   2  16   5     7963.97     7875.47    146.05 o 
   3  16   5      592.02      544.94     38.72 o 
   4  16   5     8947.23     9204.75    282.70 o 
   5  16   5      143.48      109.94     21.42 o 
   6  16   5     2059.75     2103.18     86.10 o 
   7  16   5      209.91      140.69     40.25 o 
   1  17   5    12527.41    12595.52    301.34 o 
   2  17   5        0.08       -8.38      8.38 o 
   3  17   5    12796.65    13199.96    377.54 o 
   4  17   5       11.31      -19.48     32.81 o 
   5  17   5     3391.15     3593.98    141.70 o 
   6  17   5      197.72      202.25     25.98 o 
   0  18   5      246.13      186.17     60.20 o 
   1  18   5      254.17      221.09     19.32 o 
   2  18   5     1847.24     1855.29     66.30 o 
   3  18   5        1.40      -15.95     18.76 o 
   4  18   5        1.03      -13.44     22.64 o 
   5  18   5      659.66      611.05     42.60 o 
   1  19   5     1542.31     1495.21     90.08 o 
   2  19   5       38.16       33.83     26.06 o 
   3  19   5     2947.12     2976.00    105.41 o 
   4  19   5      187.70      279.86     40.61 o 
   5  19   5     1221.76     1052.80     73.15 o 
   0  20   5     2962.26     2943.61    202.87 o 
   1  20   5        0.03       11.78     25.84 o 
   2  20   5     1326.30     1194.43    101.89 o 
   3  20   5       16.98       94.81     44.59 o 
   4  20   5     2408.75     2530.26    146.37 o 
   1  21   5      150.55       77.04    118.87 o 
   2  21   5      135.22       80.35     38.57 o 
   0   0   6    18078.35    17704.69    478.53 o 
   1   0   6     2873.31     2719.61     57.68 o 
   2   0   6      864.76      824.14     18.92 o 
   3   0   6      420.92      432.84     15.85 o 
   4   0   6    15494.33    15961.09    189.58 o 
   5   0   6     8795.66     8413.19    112.47 o 
   6   0   6     1723.83     1807.28     41.32 o 
   7   0   6     2226.53     2091.45     57.04 o 
   8   0   6     8429.21     8320.83    191.32 o 
   9   0   6      160.09      100.37     29.49 o 
  10   0   6     8190.82     8363.21    343.27 o 
   1   1   6      123.72      114.11      8.55 o 
   2   1   6     1904.78     1884.87     29.83 o 
   3   1   6     1447.19     1343.35     21.83 o 
   4   1   6     2870.16     2795.16     34.19 o 
   5   1   6     3179.16     3180.61     36.74 o 
   6   1   6      134.12      140.63     12.35 o 
   7   1   6     3847.15     3899.11     65.16 o 
   8   1   6     1059.71     1105.45     31.87 o 
   9   1   6     1016.64      991.32     35.01 o 
  10   1   6       13.89      -27.02     27.02 o 
   0   2   6    10586.92    10555.04    162.54 o 
   1   2   6      913.13      926.99     16.28 o 
   2   2   6       30.66       35.78      5.76 o 
   3   2   6     3944.12     3852.04     41.40 o 
   4   2   6     4134.52     3978.69     42.94 o 
   5   2   6      102.34      109.92      9.71 o 
   6   2   6     1729.86     1822.78     32.24 o 
   7   2   6     1880.74     1829.42     42.77 o 
   8   2   6      774.06      740.74     31.98 o 
   9   2   6       68.00       67.10     23.19 o 
  10   2   6      932.07      854.99     40.41 o 
   1   3   6    23881.67    23521.51    237.24 o 
   2   3   6      810.78      777.64     15.09 o 
   3   3   6    26997.64    27076.20    198.17 o 
   4   3   6     1825.41     1766.37     26.41 o 
   5   3   6    10704.18    10765.59     95.04 o 
   6   3   6     1122.38     1107.23     24.52 o 
   7   3   6     9911.24     9909.66    144.28 o 
   8   3   6      974.98      845.73     27.58 o 
   9   3   6     1970.04     1940.91     61.04 o 
  10   3   6      838.00      950.46     49.11 o 
   0   4   6     3615.49     3400.70     55.64 o 
   1   4   6     1627.54     1593.50     26.04 o 
   2   4   6    12771.14    12677.80    113.10 o 
   3   4   6      266.06      230.29      9.95 o 
   4   4   6     7075.15     7076.09     78.80 o 
   5   4   6       10.74        3.41      8.76 o 
   6   4   6      442.91      396.27     25.22 o 
   7   4   6       72.92       64.70     17.11 o 
   8   4   6     3583.32     3507.97     77.74 o 
   9   4   6       14.19       11.10     20.00 o 
  10   4   6     1391.78     1295.10     47.86 o 
   1   5   6    10458.16    10407.45    111.87 o 
   2   5   6     1585.75     1498.13     22.01 o 
   3   5   6     9558.23     9299.19     79.38 o 
   4   5   6      305.58      309.96     12.57 o 
   5   5   6     1279.26     1208.18     23.66 o 
   6   5   6     3451.97     3389.11     51.57 o 
   7   5   6     1363.96     1357.51     37.29 o 
   8   5   6       78.66       58.13     17.71 o 
   9   5   6      462.77      456.62     27.34 o 
  10   5   6      159.07      120.16     35.19 o 
   0   6   6    34463.57    33480.84    450.63 o 
   1   6   6     2315.96     2244.49     29.87 o 
   2   6   6    33051.71    34268.88    283.83 o 
   3   6   6     7440.17     7162.60     63.36 o 
   4   6   6    25790.36    26529.23    205.42 o 
   5   6   6      340.13      297.20     24.98 o 
   6   6   6     8627.12     8797.52    120.65 o 
   7   6   6     3317.97     3261.30     61.50 o 
   8   6   6     4953.59     5060.12    101.32 o 
   9   6   6      186.75      126.15     26.33 o 
  10   6   6     1134.40     1009.37     51.29 o 
   1   7   6     8050.77     8146.21     79.05 o 
   2   7   6     3053.78     3266.65     37.99 o 
   3   7   6     8893.54     8755.95     93.76 o 
   4   7   6     1801.27     1879.43     29.99 o 
   5   7   6      517.15      535.24     17.46 o 
   6   7   6      521.72      553.42     22.83 o 
   7   7   6     2480.53     2416.25     48.63 o 
   8   7   6      522.24      542.19     30.93 o 
   9   7   6      632.51      599.18     34.31 o 
   0   8   6     7408.00     7503.16    107.26 o 
   1   8   6      555.56      604.90     13.82 o 
   2   8   6      746.56      781.74     17.46 o 
   3   8   6      296.83      315.00     10.82 o 
   4   8   6     2233.76     2327.82     32.93 o 
   5   8   6     5636.92     5745.27     77.99 o 
   6   8   6     2021.16     2014.18     41.36 o 
   7   8   6       20.74       18.56     13.87 o 
   8   8   6     2093.64     2045.58     52.71 o 
   9   8   6       65.80       72.19     24.21 o 
   1   9   6     4411.72     4449.29     59.72 o 
   2   9   6       76.12       78.57      8.28 o 
   3   9   6    18086.58    18630.81    167.67 o 
   4   9   6     1970.68     1977.54     43.64 o 
   5   9   6     1346.43     1486.09     31.84 o 
   6   9   6      241.44      258.54     17.64 o 
   7   9   6     8027.05     8223.45    149.59 o 
   8   9   6     1189.99     1276.40     42.12 o 
   9   9   6     3769.53     3782.93    108.58 o 
   0  10   6      891.02      965.46     25.92 o 
   1  10   6       34.47       21.92      5.88 o 
   2  10   6      909.71      895.27     18.41 o 
   3  10   6       39.86       34.63      6.13 o 
   4  10   6     2089.77     2151.57     42.91 o 
   5  10   6      312.76      287.75     19.22 o 
   6  10   6     2796.56     2866.55     55.26 o 
   7  10   6       42.68       43.00     17.94 o 
   8  10   6      710.69      653.67     64.22 o 
   9  10   6       14.92      -24.69     31.40 o 
   1  11   6       82.51       99.61      8.35 o 
   2  11   6       30.06       26.85      5.19 o 
   3  11   6     3202.95     3279.07     45.98 o 
   4  11   6     2777.66     2833.40     47.51 o 
   5  11   6      583.74      544.81     20.10 o 
   6  11   6      140.52      123.46     17.22 o 
   7  11   6     2502.79     2564.47     68.83 o 
   8  11   6      776.10      719.97     39.44 o 
   0  12   6    10266.68    10374.40    182.51 o 
   1  12   6      880.37      871.84     21.02 o 
   2  12   6     2066.32     2019.50     31.43 o 
   3  12   6        8.41        7.59      8.06 o 
   4  12   6     6557.48     6892.79    112.38 o 
   5  12   6     1221.56     1254.09     31.27 o 
   6  12   6     3404.54     3626.12     90.68 o 
   7  12   6       11.56       36.87     22.14 o 
   8  12   6     5074.02     5024.78    153.13 o 
   1  13   6     1803.01     1738.34     25.85 o 
   2  13   6       46.56       44.62      6.24 o 
   3  13   6     1541.04     1514.45     39.45 o 
   4  13   6     1880.84     1802.89     36.21 o 
   5  13   6     3131.27     3241.88     76.47 o 
   6  13   6     1435.63     1511.32     87.10 o 
   7  13   6      685.88      668.38     54.19 o 
   8  13   6      255.39      189.30     41.50 o 
   0  14   6     3467.26     3506.75     65.91 o 
   1  14   6      505.61      530.29     13.03 o 
   2  14   6     2325.22     2285.85     37.12 o 
   3  14   6     2649.44     2568.02     45.72 o 
   4  14   6     3671.73     3630.96     91.86 o 
   5  14   6        0.86       21.69     18.02 o 
   6  14   6       17.92       52.00     26.38 o 
   7  14   6      408.32      410.13     42.25 o 
   1  15   6    12933.08    13028.78    207.62 o 
   2  15   6     1168.30     1083.89     29.37 o 
   3  15   6     9445.09    10035.03    212.52 o 
   4  15   6        8.40       10.60     30.15 o 
   5  15   6     6966.08     7253.03    185.25 o 
   6  15   6     2403.29     2318.86     90.01 o 
   7  15   6     4222.17     4291.88    160.77 o 
   0  16   6     8332.01     8552.04    230.10 o 
   1  16   6      781.32      754.57     26.88 o 
   2  16   6     3787.93     3587.93     88.23 o 
   3  16   6       21.30       -0.27     19.99 o 
   4  16   6     2453.03     2534.96    100.49 o 
   5  16   6       82.88       52.94     22.79 o 
   6  16   6     1554.77     1490.21     90.04 o 
   1  17   6     2575.44     2508.44     76.74 o 
   2  17   6      325.84      293.63     22.18 o 
   3  17   6     1386.94     1550.65    102.16 o 
   4  17   6      225.45      263.68     44.16 o 
   5  17   6      226.91      268.35     35.82 o 
   6  17   6        2.50        2.35     30.23 o 
   0  18   6     6193.03     6118.35    210.84 o 
   1  18   6      334.51      326.35     18.73 o 
   2  18   6     5452.09     5359.80    155.12 o 
   3  18   6      771.34      842.96     47.99 o 
   4  18   6     7591.58     7363.62    234.07 o 
   5  18   6      103.01      114.52     33.29 o 
   1  19   6     2218.82     2031.25     93.14 o 
   2  19   6       35.54       10.42     26.56 o 
   3  19   6     1398.37     1366.14     81.59 o 
   4  19   6      209.21      188.64     39.75 o 
   0  20   6      572.75      373.03    114.42 o 
   1  20   6     1752.08     1788.35     89.31 o 
   2  20   6        7.32        6.31     29.60 o 
   3  20   6       51.98       96.47     53.99 o 
   1  21   6     1413.41     1183.29     79.98 o 
   1   1   7    10260.47    10035.38    117.85 o 
   2   1   7        9.86       27.85      6.99 o 
   3   1   7    10691.47    10659.17     88.37 o 
   4   1   7     2768.47     2644.03     31.54 o 
   5   1   7     5130.05     5060.51     73.77 o 
   6   1   7       74.08       59.19     15.76 o 
   7   1   7     6515.57     6260.90    112.85 o 
   8   1   7     1802.51     1864.69     47.15 o 
   9   1   7     1944.21     1810.53     51.99 o 
  10   1   7       44.78       45.25     30.00 o 
   0   2   7    45031.89    45708.56    628.25 o 
   1   2   7     8978.07     9050.34     88.71 o 
   2   2   7     5628.06     5398.32     56.55 o 
   3   2   7        0.39       15.53      6.67 o 
   4   2   7    10509.89    10344.94     85.49 o 
   5   2   7     5711.49     5744.67     68.32 o 
   6   2   7     9106.10     9152.99    110.35 o 
   7   2   7       89.00       89.44     17.59 o 
   8   2   7     3156.63     3117.04     60.18 o 
   9   2   7      282.75      267.21     29.66 o 
  10   2   7     1894.62     1662.26     66.45 o 
   1   3   7     1180.87     1169.23     23.85 o 
   2   3   7     1016.45     1065.61     17.93 o 
   3   3   7     1127.11     1143.46     19.65 o 
   4   3   7     2203.34     2214.16     29.18 o 
   5   3   7      951.71      935.95     21.50 o 
   6   3   7     3037.81     3194.80     54.57 o 
   7   3   7      340.91      343.96     19.90 o 
   8   3   7      419.76      372.98     25.82 o 
   9   3   7        6.38        4.88     26.01 o 
  10   3   7       86.19      107.31     30.79 o 
   0   4   7    16878.78    16812.44    243.79 o 
   1   4   7      244.89      240.59     11.36 o 
   2   4   7    13092.24    13475.20    117.01 o 
   3   4   7    14939.33    15035.46    141.42 o 
   4   4   7    12494.20    12387.44    114.55 o 
   5   4   7        2.72       15.36     11.04 o 
   6   4   7     5302.68     5150.60     77.64 o 
   7   4   7      908.52      943.97     31.19 o 
   8   4   7     3283.41     3288.75     67.72 o 
   9   4   7      565.67      561.45     43.40 o 
  10   4   7     2138.11     1926.85     71.11 o 
   1   5   7    14218.07    14319.79    137.98 o 
   2   5   7     3616.18     3582.28     40.76 o 
   3   5   7    12549.64    12423.52    111.31 o 
   4   5   7       24.45        9.35      8.61 o 
   5   5   7     9311.05     9558.24    125.14 o 
   6   5   7     8436.12     8353.09    123.51 o 
   7   5   7     6278.87     6531.75    108.60 o 
   8   5   7        0.15        0.43     17.89 o 
   9   5   7     1666.68     1565.05     57.39 o 
  10   5   7      589.54      543.99     83.78 o 
   0   6   7     5652.56     5884.64    110.65 o 
   1   6   7     1014.03     1019.33     25.11 o 
   2   6   7      179.26      181.96     13.05 o 
   3   6   7      625.27      607.69     15.64 o 
   4   6   7      830.19      819.41     17.96 o 
   5   6   7      284.55      303.60     15.57 o 
   6   6   7      556.85      483.42     24.70 o 
   7   6   7      333.91      343.60     20.92 o 
   8   6   7        1.42       10.82     23.43 o 
   9   6   7        0.10       -0.07     24.32 o 
   1   7   7    26032.84    26854.19    267.91 o 
   2   7   7      436.26      421.27     16.16 o 
   3   7   7     7598.03     7808.60     82.16 o 
   4   7   7     1942.15     1868.09     31.42 o 
   5   7   7     4904.60     4890.30     77.94 o 
   6   7   7     3458.87     3438.05     62.51 o 
   7   7   7     9485.98     9387.29    157.07 o 
   8   7   7      749.57      731.41     37.46 o 
   9   7   7      703.23      611.89     43.02 o 
   0   8   7     5860.47     5730.91    152.13 o 
   1   8   7      401.61      477.98     11.76 o 
   2   8   7     4914.90     5040.91     61.36 o 
   3   8   7     1554.28     1484.19     25.29 o 
   4   8   7     8055.71     8111.09     82.74 o 
   5   8   7      107.88      110.56     13.08 o 
   6   8   7     5717.16     5737.94     96.01 o 
   7   8   7      557.33      551.87     29.73 o 
   8   8   7     2999.16     3071.33     78.84 o 
   9   8   7       38.53       26.66     31.24 o 
   1   9   7        0.02       12.27      5.53 o 
   2   9   7       31.55       26.92      6.83 o 
   3   9   7       48.31       44.00     10.39 o 
   4   9   7      919.56      954.03     25.93 o 
   5   9   7        7.37       27.16     13.61 o 
   6   9   7      104.51       99.20     19.83 o 
   7   9   7        6.36        6.98     17.99 o 
   8   9   7      907.71      855.56     48.90 o 
   9   9   7       11.27      -11.78     25.74 o 
   0  10   7    14023.63    14533.77    221.12 o 
   1  10   7     2775.20     2709.50     37.56 o 
   2  10   7     6196.97     6497.31     71.06 o 
   3  10   7       61.82       52.39      6.32 o 
   4  10   7     8602.58     8740.85    110.72 o 
   5  10   7     6505.21     6787.50     95.00 o 
   6  10   7     2622.47     2616.09     58.74 o 
   7  10   7      187.38      177.53     33.35 o 
   8  10   7     2579.86     2538.16     80.34 o 
   9  10   7      454.64      376.79     45.30 o 
   1  11   7     6369.10     6410.96     84.42 o 
   2  11   7      295.92      280.88     12.10 o 
   3  11   7     4741.39     4857.09     62.71 o 
   4  11   7     2456.09     2600.95     47.73 o 
   5  11   7     4400.55     4434.25     76.13 o 
   6  11   7      574.61      571.01     32.53 o 
   7  11   7     5301.66     5424.84    156.66 o 
   8  11   7     1199.77     1117.30     54.55 o 
   0  12   7       80.83       98.37     12.36 o 
   1  12   7      108.12      128.86      9.27 o 
   2  12   7     1617.89     1713.87     28.17 o 
   3  12   7      720.78      734.23     18.29 o 
   4  12   7      213.45      221.96     14.53 o 
   5  12   7       45.36       28.49     12.73 o 
   6  12   7        1.56       -3.05     18.15 o 
   7  12   7     1281.21     1227.52     55.92 o 
   8  12   7        8.75       24.98     35.25 o 
   1  13   7     4576.95     4460.63     79.80 o 
   2  13   7     1131.44     1127.95     24.61 o 
   3  13   7     6371.07     6668.86    100.81 o 
   4  13   7      181.91      226.79     22.01 o 
   5  13   7     3643.41     3783.56    100.34 o 
   6  13   7      311.65      322.79     30.19 o 
   7  13   7     2423.33     2516.04     86.52 o 
   8  13   7      542.87      584.96     57.67 o 
   0  14   7    11004.79    11059.64    213.06 o 
   1  14   7     1681.50     1594.45     30.23 o 
   2  14   7     6508.90     6687.59    104.06 o 
   3  14   7      145.10      162.39     15.69 o 
   4  14   7     5347.38     5515.19    141.39 o 
   5  14   7      169.47      216.13     25.52 o 
   6  14   7     3078.40     3142.29    100.67 o 
   7  14   7      137.72      137.46     27.40 o 
   1  15   7      338.97      329.60     11.09 o 
   2  15   7      808.22      713.27     29.55 o 
   3  15   7      214.70      216.90     29.55 o 
   4  15   7      115.49      139.52     18.58 o 
   5  15   7      221.57      244.70     30.40 o 
   6  15   7     1436.25     1430.00     97.18 o 
   7  15   7        0.03        7.11     35.52 o 
   0  16   7     9288.67     9304.33    230.57 o 
   1  16   7      909.29      816.04     40.44 o 
   2  16   7     2636.89     2519.33     73.15 o 
   3  16   7     2293.73     2160.42     84.61 o 
   4  16   7     3381.87     3478.74    115.65 o 
   5  16   7      273.38      299.94     33.51 o 
   6  16   7     3714.08     3618.73    126.77 o 
   1  17   7     4532.15     4555.58    100.32 o 
   2  17   7     1156.87     1034.02     45.76 o 
   3  17   7     5151.97     5277.22    208.94 o 
   4  17   7     1082.43     1034.05     59.06 o 
   5  17   7     3189.86     3238.68    120.21 o 
   6  17   7      256.66      118.81    105.47 o 
   0  18   7      227.03      253.90     97.89 o 
   1  18   7      344.08      327.22     23.94 o 
   2  18   7        0.75       11.71     21.87 o 
   3  18   7       76.32       65.89     25.76 o 
   4  18   7        5.12        7.83     22.87 o 
   5  18   7     1423.31     1247.90    105.28 o 
   1  19   7     2275.67     2228.40     75.76 o 
   2  19   7       39.53       76.67     34.13 o 
   3  19   7     4026.79     3899.78    172.16 o 
   4  19   7     1022.02     1012.87     74.32 o 
   0  20   7     4786.40     4635.35    419.12 o 
   1  20   7      184.35      116.46     58.52 o 
   2  20   7     2189.61     2285.98    113.28 o 
   3  20   7       30.10      -15.99     43.45 o 
   0   0   8    12177.25    11729.07    267.69 o 
   1   0   8     5814.82     5439.32    139.32 o 
   2   0   8    41280.04    42610.14    512.89 o 
   3   0   8      335.16      384.37     16.72 o 
   4   0   8    21823.22    22390.16    290.15 o 
   5   0   8     5755.67     5796.11    101.06 o 
   6   0   8     7271.45     7310.39    160.80 o 
   7   0   8      434.80      499.75     33.07 o 
   8   0   8     3023.43     3092.28    122.09 o 
   9   0   8      580.88      580.27     44.94 o 
  10   0   8     1234.06     1008.40     88.77 o 
   1   1   8    14844.65    14404.58    155.65 o 
   2   1   8     2051.87     2068.10     30.83 o 
   3   1   8     5833.04     5602.74     59.01 o 
   4   1   8     1587.23     1561.58     30.05 o 
   5   1   8     1268.58     1316.26     28.51 o 
   6   1   8      109.96       93.45     15.09 o 
   7   1   8     2744.57     2644.49     67.22 o 
   8   1   8     1545.36     1594.74     57.72 o 
   9   1   8      296.03      260.62     30.44 o 
  10   1   8       74.39      -12.00     63.00 o 
   0   2   8        5.24       -4.76     18.39 o 
   1   2   8     1080.50     1005.05     20.87 o 
   2   2   8      338.39      330.17     14.30 o 
   3   2   8      223.25      235.78     11.35 o 
   4   2   8     1647.43     1570.41     28.43 o 
   5   2   8       69.64       78.86     11.58 o 
   6   2   8     1583.36     1592.86     39.16 o 
   7   2   8      151.06      150.30     18.73 o 
   8   2   8     1718.25     1759.80     61.83 o 
   9   2   8      111.33       72.14     26.68 o 
  10   2   8     1426.45     1351.26     67.57 o 
   1   3   8    27075.91    27277.75    258.61 o 
   2   3   8      419.86      385.36     13.81 o 
   3   3   8    11685.25    11766.55    120.01 o 
   4   3   8      207.43      179.45     11.17 o 
   5   3   8     5266.67     5349.40     95.00 o 
   6   3   8     2577.37     2460.26     46.51 o 
   7   3   8     9894.35     9953.78    163.64 o 
   8   3   8     1298.49     1190.09     39.93 o 
   9   3   8     2868.65     2867.52     78.61 o 
   0   4   8     1151.82     1075.50     63.10 o 
   1   4   8     1334.73     1309.66     24.16 o 
   2   4   8     6441.82     6533.49     62.98 o 
   3   4   8     1225.28     1213.78     24.11 o 
   4   4   8     8472.79     8400.40     90.31 o 
   5   4   8      233.32      220.06     15.38 o 
   6   4   8     1659.04     1708.94     54.75 o 
   7   4   8       15.76        7.79     18.90 o 
   8   4   8      693.71      704.77     35.59 o 
   9   4   8      177.89      189.60     32.74 o 
   1   5   8       11.93        6.07      9.98 o 
   2   5   8     3225.78     3265.54     40.01 o 
   3   5   8     2325.26     2433.72     33.89 o 
   4   5   8      348.68      344.17     11.54 o 
   5   5   8     3364.94     3338.09     54.30 o 
   6   5   8     2077.60     2164.18     55.34 o 
   7   5   8     1459.10     1544.04     59.03 o 
   8   5   8      174.66      196.70     31.34 o 
   9   5   8     1081.69      993.93     44.95 o 
   0   6   8    29290.75    29992.46    353.25 o 
   1   6   8     4662.95     4659.55     59.96 o 
   2   6   8     3288.16     3227.19     47.09 o 
   3   6   8     6558.79     6414.93     66.81 o 
   4   6   8     7604.74     7581.78     77.86 o 
   5   6   8      790.30      798.96     27.66 o 
   6   6   8     6180.09     6222.25    100.83 o 
   7   6   8     1162.26     1149.01     48.39 o 
   8   6   8     5395.42     5442.88    116.67 o 
   9   6   8      350.87      328.99     37.29 o 
   1   7   8       15.55       29.30     11.30 o 
   2   7   8        1.79       15.03      8.29 o 
   3   7   8      531.90      540.32     14.65 o 
   4   7   8     1638.97     1672.46     40.58 o 
   5   7   8     3233.03     3203.70     56.13 o 
   6   7   8      405.91      363.36     22.15 o 
   7   7   8     1363.17     1415.15     51.91 o 
   8   7   8        2.31      -27.56     27.84 o 
   9   7   8     1793.95     1684.96     62.04 o 
   0   8   8    18428.35    18991.42    239.98 o 
   1   8   8     5204.06     5200.76     67.79 o 
   2   8   8     3666.47     3581.45     53.74 o 
   3   8   8      321.10      302.11     12.33 o 
   4   8   8     3330.51     3355.16     54.57 o 
   5   8   8      653.07      656.81     25.53 o 
   6   8   8     2828.01     2813.55     59.02 o 
   7   8   8       49.68       63.65     21.77 o 
   8   8   8      157.59      135.09     27.99 o 
   9   8   8       48.49       36.85     46.09 o 
   1   9   8    10934.96    11024.32    128.97 o 
   2   9   8       32.22       41.42      8.84 o 
   3   9   8    12842.72    12918.32    166.88 o 
   4   9   8     1345.91     1342.77     30.88 o 
   5   9   8    13562.14    13944.79    201.85 o 
   6   9   8        1.71        5.59     13.61 o 
   7   9   8     2756.67     2632.99     67.23 o 
   8   9   8     1887.58     1954.43     76.81 o 
   9   9   8     2052.68     1776.58     72.08 o 
   0  10   8    15682.85    16119.93    296.42 o 
   1  10   8      116.41      124.54      9.41 o 
   2  10   8     2040.84     1941.64     37.35 o 
   3  10   8      212.67      219.51     10.37 o 
   4  10   8      339.82      346.48     17.49 o 
   5  10   8       27.99       31.36     13.64 o 
   6  10   8     1785.09     1794.45     50.47 o 
   7  10   8      152.83      168.60     31.68 o 
   8  10   8     2148.66     2091.34     79.45 o 
   1  11   8     7962.40     8217.67    114.78 o 
   2  11   8      135.51      151.81     12.31 o 
   3  11   8      653.91      635.76     24.21 o 
   4  11   8      543.09      583.27     23.79 o 
   5  11   8      371.17      323.80     26.25 o 
   6  11   8      100.13      111.61     29.31 o 
   7  11   8     1558.46     1596.10     65.19 o 
   8  11   8      894.23      955.83     53.94 o 
   0  12   8    13421.63    13864.91    242.32 o 
   1  12   8     2650.49     2515.61     51.94 o 
   2  12   8     9547.06     9696.65    152.79 o 
   3  12   8       50.15       34.45     13.19 o 
   4  12   8     8403.03     8757.86    142.78 o 
   5  12   8     1742.73     1803.72     58.91 o 
   6  12   8     7617.84     7774.97    155.46 o 
   7  12   8      312.05      302.81     35.31 o 
   8  12   8     1473.34     1431.88     98.81 o 
   1  13   8     8288.28     8329.85    141.26 o 
   2  13   8        9.21       16.90      9.34 o 
   3  13   8     6476.02     6575.18    118.57 o 
   4  13   8      417.27      416.05     28.81 o 
   5  13   8     1678.97     1723.44    105.94 o 
   6  13   8       99.04       38.08     26.80 o 
   7  13   8      725.00      574.95     45.40 o 
   0  14   8      110.57       97.52     18.63 o 
   1  14   8      876.63      841.96     35.91 o 
   2  14   8      216.10      183.92     18.29 o 
   3  14   8     2929.66     3043.31     91.14 o 
   4  14   8      662.03      605.59     54.46 o 
   5  14   8        0.30        4.72     31.89 o 
   6  14   8      423.05      388.94     40.86 o 
   7  14   8      297.49      199.46     50.64 o 
   1  15   8     3320.18     3188.23     84.62 o 
   2  15   8      103.03       84.22     14.39 o 
   3  15   8     3798.38     3515.13    115.54 o 
   4  15   8       53.60       34.75     17.96 o 
   5  15   8     2702.54     2730.92    108.33 o 
   6  15   8     2020.66     2199.26     91.42 o 
   0  16   8     1052.25     1063.51    110.28 o 
   1  16   8      358.81      332.66     19.57 o 
   2  16   8     1972.91     1932.32     72.43 o 
   3  16   8       95.52       93.17     16.55 o 
   4  16   8     1011.87      938.43     46.70 o 
   5  16   8      354.08      373.57     31.03 o 
   6  16   8     1839.29     1710.66    101.50 o 
   1  17   8     1047.31     1054.88     47.99 o 
   2  17   8       99.81      125.14     32.23 o 
   3  17   8     1627.42     1586.20     82.25 o 
   4  17   8       37.98       -9.81     34.14 o 
   5  17   8      988.31      978.74     98.78 o 
   0  18   8     2858.67     2740.38    118.77 o 
   1  18   8       89.29       71.49     21.01 o 
   2  18   8     2682.65     2474.44    123.43 o 
   3  18   8      348.28      263.45     35.97 o 
   4  18   8     3375.33     3309.92    164.29 o 
   1  19   8      785.64      685.21     42.92 o 
   2  19   8       18.57       10.06     35.78 o 
   3  19   8      232.67      230.35     38.56 o 
   0  20   8     4050.11     4187.24    316.12 o 
   1  20   8      573.65      663.82     48.65 o 
   2  20   8     2207.88     2164.27    124.83 o 
   1   1   9    19205.54    18831.83    199.71 o 
   2   1   9      384.67      415.99     17.72 o 
   3   1   9    13879.05    13900.92    153.02 o 
   4   1   9     3482.43     3703.92     49.91 o 
   5   1   9    12195.15    12240.52    141.88 o 
   6   1   9      616.66      675.52     32.82 o 
   7   1   9     2162.85     2234.02     67.53 o 
   8   1   9     1709.46     1560.00     46.79 o 
   9   1   9     2740.80     2598.08     71.14 o 
   0   2   9    37763.39    38885.75    676.05 o 
   1   2   9     2498.93     2481.40     38.51 o 
   2   2   9    18616.50    18773.13    190.42 o 
   3   2   9     1000.23      988.16     22.08 o 
   4   2   9    10415.38    10368.63    110.58 o 
   5   2   9       93.27       74.76     12.87 o 
   6   2   9     6068.94     5948.27     89.82 o 
   7   2   9      142.83      100.73     22.18 o 
   8   2   9     1965.83     1910.71     51.35 o 
   9   2   9       72.21       43.05     24.67 o 
   1   3   9     1757.68     1749.04     31.63 o 
   2   3   9       35.92       44.60      8.37 o 
   3   3   9     3224.58     3300.62     46.51 o 
   4   3   9        2.00       -9.84      9.84 o 
   5   3   9       76.84       78.63     17.86 o 
   6   3   9      544.89      565.85     29.50 o 
   7   3   9       38.90       36.00     15.74 o 
   8   3   9      484.12      473.54     35.40 o 
   9   3   9      549.90      559.17     41.18 o 
   0   4   9     1067.20     1035.47     37.86 o 
   1   4   9     6610.22     6473.98     73.20 o 
   2   4   9     2297.43     2318.12     38.70 o 
   3   4   9     1766.78     1733.32     33.66 o 
   4   4   9     4960.87     4993.02     70.22 o 
   5   4   9      135.92      115.77     15.78 o 
   6   4   9     4750.71     4859.06     83.70 o 
   7   4   9     1207.27     1203.82     42.68 o 
   8   4   9     4556.32     4674.25    100.66 o 
   9   4   9        0.07      -26.40     33.87 o 
   1   5   9     1003.91      964.60     31.00 o 
   2   5   9      829.70      828.66     19.24 o 
   3   5   9     6981.94     7201.62     80.58 o 
   4   5   9      171.52      159.57     12.04 o 
   5   5   9     3701.92     3714.27     58.31 o 
   6   5   9      450.29      494.31     31.27 o 
   7   5   9     4305.83     4365.43    102.33 o 
   8   5   9      148.85      123.03     25.02 o 
   9   5   9     3825.82     3857.30    104.99 o 
   0   6   9       69.43       59.67     13.62 o 
   1   6   9      217.26      197.19     13.26 o 
   2   6   9       79.08       95.18      9.71 o 
   3   6   9       19.57       18.29      8.44 o 
   4   6   9      758.80      693.40     23.61 o 
   5   6   9      553.70      553.51     22.63 o 
   6   6   9       11.50        6.52     16.98 o 
   7   6   9       41.56       63.45     22.64 o 
   8   6   9      134.43      162.61     29.22 o 
   9   6   9        9.79      -26.41     32.13 o 
   1   7   9     9129.68     9474.26    120.35 o 
   2   7   9      282.84      229.19     12.15 o 
   3   7   9     7989.87     8065.47     96.11 o 
   4   7   9      131.72      102.21      9.65 o 
   5   7   9     1483.45     1514.11     56.63 o 
   6   7   9     1472.41     1466.04     38.98 o 
   7   7   9     4662.18     5044.49    114.89 o 
   8   7   9      666.67      629.15     38.87 o 
   9   7   9     3467.48     3326.37     99.70 o 
   0   8   9       21.80       48.72     14.47 o 
   1   8   9     2093.79     2122.75     40.46 o 
   2   8   9     7749.33     7890.02    105.92 o 
   3   8   9      562.73      587.52     23.63 o 
   4   8   9     8285.06     8277.65    118.80 o 
   5   8   9     2506.59     2539.49     58.01 o 
   6   8   9     3486.46     3491.60     76.79 o 
   7   8   9       23.09       43.02     29.65 o 
   8   8   9     4384.63     4447.90    114.54 o 
   9   8   9        4.18        6.41     33.82 o 
   1   9   9      218.57      214.29     12.74 o 
   2   9   9      132.75      141.78     14.27 o 
   3   9   9     1299.07     1340.85     31.71 o 
   4   9   9      451.65      444.03     19.41 o 
   5   9   9       41.28       27.05     14.10 o 
   6   9   9      192.23      215.46     21.03 o 
   7   9   9      251.33      257.23     25.29 o 
   8   9   9       63.56       79.28     44.08 o 
   0  10   9    11703.88    12109.82    258.00 o 
   1  10   9     1613.87     1530.52     36.32 o 
   2  10   9    22686.38    23921.75    365.63 o 
   3  10   9     1477.31     1503.20     38.99 o 
   4  10   9     8417.52     8794.75    138.51 o 
   5  10   9      848.21      865.16     27.92 o 
   6  10   9     1634.13     1628.43     58.18 o 
   7  10   9       26.10       -7.25     35.80 o 
   8  10   9     2655.92     2462.10     85.23 o 
   1  11   9    16521.68    16836.90    230.65 o 
   2  11   9      526.30      577.83     26.07 o 
   3  11   9    13249.68    13092.36    207.60 o 
   4  11   9      315.06      312.12     19.96 o 
   5  11   9     5282.51     5301.05    121.34 o 
   6  11   9        0.03       14.36     23.87 o 
   7  11   9     3188.55     3035.61    112.00 o 
   8  11   9     1121.26     1115.13     71.93 o 
   0  12   9     1094.30     1013.18     48.69 o 
   1  12   9      910.80      850.71     24.28 o 
   2  12   9      626.57      652.10     29.23 o 
   3  12   9      137.99      130.78     12.36 o 
   4  12   9     1063.88     1008.20     33.35 o 
   5  12   9       58.81       73.17     22.54 o 
   6  12   9        3.69       38.81     21.18 o 
   7  12   9       70.64       65.01     24.89 o 
   1  13   9     2385.91     2385.57     53.45 o 
   2  13   9       37.64       26.07     24.48 o 
   3  13   9     6228.24     6153.96    162.33 o 
   4  13   9      845.07      819.44     36.96 o 
   5  13   9     3316.30     3437.56    110.27 o 
   6  13   9     1236.99     1218.83     55.50 o 
   7  13   9     1825.12     1659.22     79.66 o 
   0  14   9     7710.56     7529.37    207.87 o 
   1  14   9       80.19       82.98     17.46 o 
   2  14   9     5612.18     5502.38    138.52 o 
   3  14   9      236.72      217.95     26.82 o 
   4  14   9     4302.55     4323.27    137.82 o 
   5  14   9        0.02      -28.25     28.25 o 
   6  14   9     1705.59     1759.55     71.97 o 
   7  14   9        0.93        0.62     28.57 o 
   1  15   9      565.93      536.44     66.84 o 
   2  15   9      109.78      102.00     21.27 o 
   3  15   9      319.88      344.52     37.51 o 
   4  15   9      388.63      526.40     51.60 o 
   5  15   9      105.73       52.63     44.03 o 
   6  15   9       18.40       28.11     32.12 o 
   0  16   9      904.60      890.34     64.19 o 
   1  16   9      772.58      795.27     31.52 o 
   2  16   9      660.39      607.36     35.40 o 
   3  16   9     1196.54     1221.23     51.71 o 
   4  16   9     1903.30     1912.71     73.91 o 
   5  16   9       56.93       51.67     25.41 o 
   1  17   9      597.20      493.33     33.89 o 
   2  17   9        3.61       30.06     22.01 o 
   3  17   9     1365.27     1274.91     70.22 o 
   4  17   9        2.96       74.34     44.65 o 
   5  17   9     2225.45     2097.57    114.29 o 
   0  18   9      872.41      740.61     65.50 o 
   1  18   9      788.86      770.37     48.97 o 
   2  18   9      166.00      164.30     25.83 o 
   3  18   9      303.30      304.40     41.03 o 
   4  18   9       78.22       69.03     42.70 o 
   1  19   9     4629.05     4497.21    159.31 o 
   2  19   9       76.72       80.07     20.10 o 
   3  19   9     3309.55     3009.06    182.55 o 
   0  20   9     4005.87     4237.97    287.73 o 
   0   0  10    33331.73    36085.11    686.36 o 
   1   0  10     4527.73     4128.09    104.78 o 
   2   0  10    33003.80    32557.76    531.14 o 
   3   0  10     3373.39     3243.21     66.02 o 
   4   0  10    13321.05    13366.58    225.38 o 
   5   0  10      853.79      714.63     37.00 o 
   6   0  10     5310.22     5227.24    144.77 o 
   7   0  10     3198.57     3158.40     98.85 o 
   8   0  10     5645.49     5642.20    165.18 o 
   9   0  10       94.99      157.75     52.08 o 
   1   1  10     9571.01     9483.57    116.81 o 
   2   1  10     1406.98     1453.79     28.96 o 
   3   1  10     9265.39     9350.92    101.17 o 
   4   1  10      181.63      159.39     12.90 o 
   5   1  10     3881.22     3934.44     65.27 o 
   6   1  10      204.99      227.47     20.36 o 
   7   1  10      419.05      434.00     23.37 o 
   8   1  10      119.72      135.18     20.55 o 
   9   1  10      480.95      414.09     42.15 o 
   0   2  10     1356.61     1293.27     40.58 o 
   1   2  10     2435.30     2421.31     39.47 o 
   2   2  10     4439.51     4351.05     74.63 o 
   3   2  10      473.47      443.57     16.63 o 
   4   2  10     1524.47     1513.15     34.23 o 
   5   2  10     2988.18     2900.35     51.58 o 
   6   2  10     2316.45     2369.51     80.99 o 
   7   2  10      568.86      494.54     27.71 o 
   8   2  10     1806.09     1674.81     59.09 o 
   9   2  10       31.39       39.02     26.94 o 
   1   3  10     7193.25     7251.31     96.24 o 
   2   3  10      235.02      241.20     12.64 o 
   3   3  10     9746.17     9668.45    109.88 o 
   4   3  10      515.10      520.60     19.58 o 
   5   3  10     7705.25     7679.88    114.25 o 
   6   3  10     1387.26     1415.88     43.82 o 
   7   3  10     3935.40     4047.89     97.50 o 
   8   3  10      846.91      840.76     40.34 o 
   9   3  10     5039.74     5329.82    130.57 o 
   0   4  10     3144.23     3269.50     84.08 o 
   1   4  10      375.20      392.06     27.07 o 
   2   4  10     3561.85     3450.81     51.57 o 
   3   4  10      220.57      237.22     12.31 o 
   4   4  10     2495.83     2480.75     46.83 o 
   5   4  10      343.13      359.78     30.35 o 
   6   4  10      635.64      690.34     33.03 o 
   7   4  10     1074.43     1002.48     48.18 o 
   8   4  10      785.05      765.01     40.21 o 
   9   4  10       47.34      129.02     43.61 o 
   1   5  10      357.52      352.15     15.65 o 
   2   5  10       12.78       13.60      8.62 o 
   3   5  10     1121.11     1166.27     29.64 o 
   4   5  10     2309.50     2353.06     52.13 o 
   5   5  10     1114.88     1168.77     35.58 o 
   6   5  10       13.07       -4.43     17.58 o 
   7   5  10      895.29      910.03     44.49 o 
   8   5  10      271.47      248.13     31.76 o 
   9   5  10     1223.92     1024.77     58.23 o 
   0   6  10      657.39      670.39     47.37 o 
   1   6  10      594.12      545.05     20.31 o 
   2   6  10     4360.61     4446.08     61.69 o 
   3   6  10      744.76      788.39     36.41 o 
   4   6  10     2732.02     2800.73     50.68 o 
   5   6  10     1315.43     1369.73     40.78 o 
   6   6  10     7779.61     7968.30    138.95 o 
   7   6  10       11.52       26.72     21.44 o 
   8   6  10     4085.86     4229.10    109.52 o 
   9   6  10      147.14      178.47     39.31 o 
   1   7  10      806.25      893.12     24.71 o 
   2   7  10      193.53      179.18     14.04 o 
   3   7  10      492.62      504.02     27.96 o 
   4   7  10     2521.55     2493.18     49.07 o 
   5   7  10      766.12      692.64     25.76 o 
   6   7  10        1.70      -19.60     21.28 o 
   7   7  10     2340.92     2326.35     76.90 o 
   8   7  10      431.51      475.57     46.06 o 
   0   8  10     6815.17     6601.68    137.19 o 
   1   8  10     1131.07     1156.13     44.10 o 
   2   8  10     4733.54     4787.56    102.39 o 
   3   8  10     1681.03     1722.41     40.18 o 
   4   8  10     1354.08     1367.57     40.81 o 
   5   8  10      189.42      147.01     17.69 o 
   6   8  10     1624.04     1656.09     59.01 o 
   7   8  10      977.92      997.09     44.55 o 
   8   8  10      215.27      156.12     35.71 o 
   1   9  10    18044.69    18750.70    316.15 o 
   2   9  10     1891.42     1833.19     46.63 o 
   3   9  10     9629.01    10171.65    168.71 o 
   4   9  10     2679.25     2515.39     56.08 o 
   5   9  10     8337.71     8681.95    136.84 o 
   6   9  10     1151.95     1126.70     44.99 o 
   7   9  10     3459.27     3467.12     95.51 o 
   8   9  10      139.84      170.52     29.81 o 
   0  10  10     2118.63     2068.20     78.05 o 
   1  10  10       22.78       37.43     11.16 o 
   2  10  10     4368.99     4378.75     97.38 o 
   3  10  10        0.64       -6.00     11.56 o 
   4  10  10     3273.05     3374.23     63.65 o 
   5  10  10       30.05       36.44     17.27 o 
   6  10  10     2279.38     2287.03     64.02 o 
   7  10  10      135.43      118.63     27.46 o 
   8  10  10      739.43      661.29     59.18 o 
   1  11  10     2864.39     2788.17     65.08 o 
   2  11  10      703.55      699.54     35.29 o 
   3  11  10     1446.84     1480.92     42.08 o 
   4  11  10      237.51      258.67     19.49 o 
   5  11  10     2792.96     2952.29     82.71 o 
   6  11  10     1170.67     1203.90     84.67 o 
   7  11  10      210.33      183.65     35.83 o 
   0  12  10    15791.76    16073.11    397.48 o 
   1  12  10      842.12      856.93     34.34 o 
   2  12  10    12491.17    13099.36    236.80 o 
   3  12  10     1248.18     1240.29     41.39 o 
   4  12  10     8739.04     9246.05    220.86 o 
   5  12  10      363.71      331.78     30.63 o 
   6  12  10     4407.89     4339.37    145.62 o 
   7  12  10      225.39      154.27     38.60 o 
   1  13  10     5061.84     4961.95    127.27 o 
   2  13  10      149.28      146.97     22.82 o 
   3  13  10     2674.15     2684.35    103.79 o 
   4  13  10      915.60      971.12     44.12 o 
   5  13  10     1578.25     1452.18     58.85 o 
   6  13  10      308.57      278.21     41.75 o 
   7  13  10      826.91      689.10     51.99 o 
   0  14  10       22.38       10.16     28.28 o 
   1  14  10      769.05      821.59     60.43 o 
   2  14  10      211.22      235.54     28.24 o 
   3  14  10       48.59       85.93     20.88 o 
   4  14  10      240.15      189.83     26.73 o 
   5  14  10     1526.20     1549.56     67.23 o 
   6  14  10      888.63      938.53     54.57 o 
   1  15  10     2376.06     2187.96     94.47 o 
   2  15  10       41.22       46.10     22.86 o 
   3  15  10     2023.23     2054.05     86.14 o 
   4  15  10      243.93      259.77     37.05 o 
   5  15  10     3433.76     3274.76    130.71 o 
   6  15  10       46.58       52.42     32.01 o 
   0  16  10      701.61      653.68     76.14 o 
   1  16  10       42.10       75.01     22.73 o 
   2  16  10      102.97       83.12     17.34 o 
   3  16  10       57.99       49.46     21.75 o 
   4  16  10      681.32      677.51     49.15 o 
   5  16  10       64.73       54.25     28.55 o 
   1  17  10      639.65      532.18     30.53 o 
   2  17  10        0.02      -30.40     30.40 o 
   3  17  10      609.23      586.62     47.92 o 
   4  17  10       87.28       13.48     40.08 o 
   0  18  10     1239.96      843.11    161.81 o 
   1  18  10       98.52       71.11     37.98 o 
   2  18  10     4073.89     4066.11    184.55 o 
   3  18  10       58.79       57.25     36.42 o 
   1  19  10      367.31      345.03     36.83 o 
   2  19  10       75.91       49.49     29.12 o 
   1   1  11    18209.75    18158.13    263.39 o 
   2   1  11     1164.49     1026.53     28.02 o 
   3   1  11     7752.86     7779.93    105.60 o 
   4   1  11      485.03      456.96     27.98 o 
   5   1  11     7906.95     7943.36    134.90 o 
   6   1  11     2015.54     1992.75     54.64 o 
   7   1  11     3978.94     3960.17     90.34 o 
   8   1  11      300.40      340.97     30.80 o 
   9   1  11     1818.62     1895.56     89.44 o 
   0   2  11     6683.14     6865.39    147.35 o 
   1   2  11     2005.74     2047.15     41.08 o 
   2   2  11    13589.11    13318.13    165.37 o 
   3   2  11     4507.07     4573.53     73.49 o 
   4   2  11     5307.36     5377.04     90.83 o 
   5   2  11      165.21      135.84     24.16 o 
   6   2  11     8304.17     8493.04    143.13 o 
   7   2  11      720.38      702.64     43.05 o 
   8   2  11     1287.66     1342.46     50.46 o 
   9   2  11       77.92       94.55     62.29 o 
   1   3  11      165.20      187.36     13.93 o 
   2   3  11      662.39      660.72     21.15 o 
   3   3  11      820.39      863.80     24.76 o 
   4   3  11     2978.85     2989.27     54.43 o 
   5   3  11      111.80       61.80     15.04 o 
   6   3  11      329.46      306.65     34.96 o 
   7   3  11        6.85       -1.43     19.68 o 
   8   3  11     1503.98     1484.55     65.36 o 
   9   3  11        0.57        7.38     30.91 o 
   0   4  11     4240.86     4427.05    104.90 o 
   1   4  11     1385.40     1360.98     35.18 o 
   2   4  11     6368.04     6318.60     92.45 o 
   3   4  11        0.55       13.15     11.34 o 
   4   4  11     1648.30     1620.92     59.78 o 
   5   4  11     3803.34     3905.44     71.28 o 
   6   4  11     4920.64     5011.84     98.28 o 
   7   4  11       86.90       98.90     21.32 o 
   8   4  11     3303.95     3474.22     99.66 o 
   9   4  11      234.92      238.94     37.31 o 
   1   5  11     7101.18     7311.17    124.94 o 
   2   5  11        0.11        1.60     10.67 o 
   3   5  11     1436.33     1386.00     31.18 o 
   4   5  11     1360.96     1335.79     56.15 o 
   5   5  11     6927.08     6829.67    105.87 o 
   6   5  11      129.63      145.25     26.98 o 
   7   5  11     2102.35     2340.23     78.25 o 
   8   5  11      998.10     1023.06     53.05 o 
   0   6  11      204.28      177.39     21.17 o 
   1   6  11     1001.79      872.33     42.16 o 
   2   6  11      420.84      468.01     22.96 o 
   3   6  11      684.57      699.36     35.41 o 
   4   6  11      520.40      540.87     25.41 o 
   5   6  11      277.93      241.32     23.92 o 
   6   6  11       56.27       72.80     18.80 o 
   7   6  11      439.69      435.11     35.22 o 
   8   6  11       33.26       19.38     27.32 o 
   1   7  11     2218.16     2352.45     59.80 o 
   2   7  11      111.19      122.07     14.04 o 
   3   7  11     3247.90     3278.00     65.59 o 
   4   7  11      320.96      338.78     17.84 o 
   5   7  11     8478.22     8617.05    153.51 o 
   6   7  11     1764.04     1764.68     52.83 o 
   7   7  11     1128.79     1099.40     45.09 o 
   8   7  11     1207.10     1294.68     60.67 o 
   0   8  11    18349.13    19184.44    599.16 o 
   1   8  11      520.63      505.27     29.07 o 
   2   8  11     7325.39     7537.08    142.65 o 
   3   8  11       20.27       26.71     12.31 o 
   4   8  11     3803.64     3930.54     75.51 o 
   5   8  11     1525.64     1354.71     41.73 o 
   6   8  11     4367.98     4616.70    111.38 o 
   7   8  11      231.14      293.49     30.43 o 
   8   8  11     2282.11     2283.68     97.96 o 
   1   9  11      148.15      154.64     17.56 o 
   2   9  11      640.14      624.07     33.09 o 
   3   9  11       65.96       74.79     15.77 o 
   4   9  11      640.97      607.70     30.65 o 
   5   9  11      194.02      213.01     23.50 o 
   6   9  11     1092.84     1124.58     51.97 o 
   7   9  11      147.86      150.27     33.74 o 
   8   9  11       98.21       47.56     41.24 o 
   0  10  11     5751.88     5688.81    181.02 o 
   1  10  11      877.27      848.60     33.04 o 
   2  10  11     7946.41     8430.45    159.84 o 
   3  10  11     3656.75     3525.64     73.06 o 
   4  10  11     3750.94     3503.34     82.72 o 
   5  10  11        5.33       11.75     19.73 o 
   6  10  11     5628.68     5836.25    136.31 o 
   7  10  11     1355.26     1255.03     60.38 o 
   1  11  11    11568.95    11692.94    233.38 o 
   2  11  11      597.83      580.91     29.21 o 
   3  11  11     7961.26     8064.99    153.01 o 
   4  11  11      252.38      280.02     24.35 o 
   5  11  11     5149.63     5213.05    126.15 o 
   6  11  11     1227.32     1174.39     64.51 o 
   7  11  11     2316.23     2267.73     93.06 o 
   0  12  11      211.59      184.43     22.24 o 
   1  12  11     1915.88     1969.72     54.02 o 
   2  12  11        0.49       -3.14     17.23 o 
   3  12  11        7.75       13.50     23.27 o 
   4  12  11        0.58       14.58     26.49 o 
   5  12  11      738.80      681.03     43.53 o 
   6  12  11       22.03       26.95     38.64 o 
   7  12  11      405.58      381.43     53.87 o 
   1  13  11     6092.21     6185.66    300.15 o 
   2  13  11      189.11      235.24     31.49 o 
   3  13  11     1900.97     1997.41     97.40 o 
   4  13  11      655.61      671.13     38.95 o 
   5  13  11     2713.94     2722.80    113.67 o 
   6  13  11       16.18       13.70     26.73 o 
   0  14  11     1138.32     1129.51     67.94 o 
   1  14  11       55.16       30.90     22.33 o 
   2  14  11     4893.00     5213.98    226.46 o 
   3  14  11      140.96      102.59     36.11 o 
   4  14  11     2964.21     2923.49    125.16 o 
   5  14  11        0.55      -21.82     26.37 o 
   6  14  11     3569.19     3786.89    124.68 o 
   1  15  11        1.01        8.68     38.40 o 
   2  15  11       69.82       -2.04     26.17 o 
   3  15  11       75.32       50.33     19.90 o 
   4  15  11      736.93      630.74     45.20 o 
   5  15  11      313.34      253.21     45.10 o 
   0  16  11     1047.63     1112.40     77.98 o 
   1  16  11     1107.95     1126.15     61.29 o 
   2  16  11     2571.16     2544.34    104.45 o 
   3  16  11        0.80        3.01     21.04 o 
   4  16  11     1109.54      993.65     63.79 o 
   1  17  11     2277.44     2091.98     81.40 o 
   2  17  11       51.78       26.05     20.44 o 
   3  17  11     1686.12     1530.38     76.93 o 
   4  17  11     1084.72     1111.96     83.11 o 
   0  18  11       62.43      135.38     42.31 o 
   1  18  11       73.15       62.12     31.68 o 
   2  18  11        2.55       29.00     32.29 o 
   0   0  12     6320.41     6321.02    188.20 o 
   1   0  12        2.45       26.73     16.95 o 
   2   0  12    12031.09    12287.54    230.35 o 
   3   0  12     4177.62     3868.05    117.03 o 
   4   0  12     4957.78     5042.89    157.68 o 
   5   0  12       83.77       60.97     25.48 o 
   6   0  12     8864.65     9514.97    228.97 o 
   7   0  12      280.01      355.08     39.43 o 
   8   0  12     2763.27     2961.00    255.20 o 
   1   1  12     1348.24     1372.23     36.00 o 
   2   1  12       91.06       93.38     14.84 o 
   3   1  12     1677.26     1563.76     45.45 o 
   4   1  12      421.12      456.97     26.14 o 
   5   1  12     1458.43     1361.04     51.28 o 
   6   1  12     3724.79     3911.59     85.92 o 
   7   1  12      776.71      815.60     37.81 o 
   8   1  12        4.61      -23.01     23.01 o 
   0   2  12     7956.74     8116.85    195.07 o 
   1   2  12     1043.06     1034.34     29.43 o 
   2   2  12     6523.64     6573.65    112.82 o 
   3   2  12       23.78       -1.26     12.87 o 
   4   2  12     2739.46     2699.71     59.75 o 
   5   2  12      559.24      614.96     44.69 o 
   6   2  12     2200.50     2251.74     63.78 o 
   7   2  12       94.18      132.83     23.84 o 
   8   2  12      289.16      260.09     32.42 o 
   1   3  12     8478.61     8346.90    129.52 o 
   2   3  12      285.89      316.07     25.75 o 
   3   3  12     6687.24     6467.63    105.97 o 
   4   3  12      883.63      889.65     32.93 o 
   5   3  12     9756.58     9892.49    201.59 o 
   6   3  12      660.57      677.30     34.98 o 
   7   3  12     2104.82     2067.03     72.23 o 
   8   3  12     1514.36     1552.90     63.03 o 
   0   4  12      643.53      611.08     54.27 o 
   1   4  12      126.12      129.62     15.58 o 
   2   4  12     2858.17     2750.93     58.84 o 
   3   4  12      751.00      693.98     31.13 o 
   4   4  12       69.98       80.01     16.57 o 
   5   4  12       14.46       27.25     24.03 o 
   6   4  12     1244.58     1238.44     45.21 o 
   7   4  12       55.24       46.10     26.80 o 
   8   4  12     1575.27     1585.07     62.16 o 
   1   5  12     6924.26     7146.40    142.78 o 
   2   5  12       14.09       16.58     12.37 o 
   3   5  12      142.09      102.70     19.10 o 
   4   5  12      488.87      484.86     30.64 o 
   5   5  12     2965.88     3044.56     86.98 o 
   6   5  12      171.44      163.84     28.39 o 
   7   5  12      347.91      314.32     34.00 o 
   8   5  12      832.49      836.87     49.85 o 
   0   6  12     3344.06     3571.50    128.98 o 
   1   6  12     7090.74     7380.06    184.11 o 
   2   6  12    13939.96    14186.19    239.37 o 
   3   6  12        6.54        8.27     16.50 o 
   4   6  12     5200.18     5134.93    110.43 o 
   5   6  12     2222.56     2265.18     64.40 o 
   6   6  12     4899.61     5030.87    108.04 o 
   7   6  12      273.30      256.26     32.56 o 
   8   6  12     2378.84     2301.62     77.17 o 
   1   7  12     4360.86     4276.99    108.84 o 
   2   7  12       90.69       95.50     13.92 o 
   3   7  12     5917.65     5801.73    114.21 o 
   4   7  12      652.63      652.56     44.52 o 
   5   7  12     1436.59     1381.79     47.70 o 
   6   7  12     1298.60     1414.98     50.61 o 
   7   7  12      695.58      640.06     54.85 o 
   8   7  12      429.85      431.03     43.17 o 
   0   8  12      538.19      453.72     33.05 o 
   1   8  12     1112.19     1194.00     41.00 o 
   2   8  12     1646.54     1587.24     44.07 o 
   3   8  12     2270.95     2184.90     55.94 o 
   4   8  12      409.53      395.06     26.50 o 
   5   8  12      394.61      365.85     26.28 o 
   6   8  12      794.29      751.09     42.72 o 
   7   8  12      183.33      188.67     34.17 o 
   8   8  12      404.80      372.55     81.79 o 
   1   9  12    10153.94    10594.26    197.20 o 
   2   9  12      546.74      559.77     26.32 o 
   3   9  12     4258.83     4313.24     96.13 o 
   4   9  12      202.60      171.78     21.36 o 
   5   9  12     5435.08     5537.98    118.75 o 
   6   9  12      332.49      327.82     32.23 o 
   7   9  12     3086.24     3025.96    104.18 o 
   0  10  12     2121.33     2067.00    101.89 o 
   1  10  12      886.47      879.19     36.77 o 
   2  10  12     2246.61     2123.95     67.10 o 
   3  10  12       42.17       48.95     19.43 o 
   4  10  12     3602.36     3477.01     90.96 o 
   5  10  12      156.04      179.61     27.33 o 
   6  10  12     1236.90     1288.77     56.85 o 
   7  10  12       92.23       58.34     34.54 o 
   1  11  12      449.78      388.24     30.95 o 
   2  11  12       32.70       37.74     20.24 o 
   3  11  12     1599.60     1599.77     62.68 o 
   4  11  12       58.53       66.18     20.31 o 
   5  11  12     1659.81     1716.41     64.09 o 
   6  11  12     1185.22     1249.03     95.91 o 
   7  11  12      379.15      355.84     45.20 o 
   0  12  12     5034.20     4686.07    257.65 o 
   1  12  12      372.15      328.02     33.39 o 
   2  12  12     7970.96     8540.27    227.54 o 
   3  12  12     1498.79     1529.24     88.83 o 
   4  12  12     2343.94     2394.41     84.98 o 
   5  12  12      549.90      585.47     53.68 o 
   6  12  12     4520.52     4712.22    184.51 o 
   1  13  12      213.91      187.40     33.01 o 
   2  13  12      196.84      200.66     43.22 o 
   3  13  12      204.74      141.33     38.49 o 
   4  13  12      479.19      509.76     36.83 o 
   5  13  12     1611.03     1595.93     68.64 o 
   6  13  12      216.59      144.98     44.69 o 
   0  14  12      802.68      689.95     75.51 o 
   1  14  12      688.90      683.93     46.90 o 
   2  14  12     3580.72     3673.91    216.76 o 
   3  14  12        9.26       19.89     33.28 o 
   4  14  12      539.68      505.68     46.54 o 
   5  14  12     1792.13     1772.97     84.29 o 
   1  15  12     5435.90     5373.25    195.64 o 
   2  15  12      219.21      157.50     36.57 o 
   3  15  12     3714.76     3672.39    106.89 o 
   4  15  12      573.78      507.87     77.07 o 
   5  15  12     4522.16     4483.61    208.40 o 
   0  16  12     1444.62     1458.80    121.96 o 
   1  16  12       20.48       21.16     26.01 o 
   2  16  12      517.06      472.54     45.86 o 
   3  16  12      266.79      183.17     33.91 o 
   4  16  12      964.44      896.04     78.46 o 
   1  17  12      343.21      317.85     54.92 o 
   2  17  12       53.64       50.60     23.63 o 
   3  17  12      239.44      170.49     44.62 o 
   0  18  12     5410.51     5048.60    272.01 o 
   1  18  12      353.96      318.69     41.29 o 
   1   1  13     5782.73     5904.91    121.52 o 
   2   1  13      366.37      326.48     22.71 o 
   3   1  13     3631.70     3579.07    105.98 o 
   4   1  13       36.21      -10.64     19.43 o 
   5   1  13     6748.61     6664.44    257.90 o 
   6   1  13      122.65      146.31     23.83 o 
   7   1  13     1584.52     1667.67     60.41 o 
   8   1  13       18.26        4.64     32.00 o 
   0   2  13      299.98      293.89     30.95 o 
   1   2  13     1797.79     1782.62     45.63 o 
   2   2  13     5366.97     5087.66     94.44 o 
   3   2  13      674.28      620.93     30.58 o 
   4   2  13     2487.67     2108.81     98.92 o 
   5   2  13      108.87       57.02     20.90 o 
   6   2  13     2096.43     2330.19     62.07 o 
   7   2  13      238.25      190.35     32.90 o 
   8   2  13     3525.37     3813.95    102.29 o 
   1   3  13     2936.48     3008.34     81.31 o 
   2   3  13      538.20      545.99     28.50 o 
   3   3  13     1648.25     1699.70     54.86 o 
   4   3  13       43.44       18.75     17.22 o 
   5   3  13       70.12       34.92     23.01 o 
   6   3  13        3.63       27.15     22.28 o 
   7   3  13       40.47       22.69     21.55 o 
   8   3  13        8.14        7.01     27.03 o 
   0   4  13     2690.18     2833.53    138.61 o 
   1   4  13     1201.89     1206.87     40.64 o 
   2   4  13    19900.93    20030.50    361.42 o 
   3   4  13      256.13      188.08     28.21 o 
   4   4  13     5850.62     5979.46    150.25 o 
   5   4  13     1776.28     1787.17     79.46 o 
   6   4  13     4646.17     4991.47    109.77 o 
   7   4  13      329.48      323.22     38.84 o 
   8   4  13      889.82      718.74     59.20 o 
   1   5  13    11584.01    11746.35    238.30 o 
   2   5  13        2.60       -5.23     14.72 o 
   3   5  13     5143.72     5213.44    109.20 o 
   4   5  13      960.54      907.42     57.55 o 
   5   5  13     5061.15     5263.91    142.35 o 
   6   5  13      119.39       98.08     24.33 o 
   7   5  13     1560.05     1596.73     64.37 o 
   8   5  13      762.70      664.90     53.91 o 
   0   6  13      886.05      883.95     60.54 o 
   1   6  13       45.89       38.18     16.11 o 
   2   6  13       90.91       87.03     19.50 o 
   3   6  13      502.06      445.11     25.78 o 
   4   6  13      525.35      509.46     36.85 o 
   5   6  13       44.40       59.12     23.66 o 
   6   6  13       18.70       13.17     21.33 o 
   7   6  13       98.87       50.55     37.51 o 
   1   7  13     4218.15     4259.89    110.61 o 
   2   7  13       21.71       50.02     19.15 o 
   3   7  13     5488.14     5391.91    115.56 o 
   4   7  13     1808.91     1710.49     57.83 o 
   5   7  13     3402.61     3452.64    104.95 o 
   6   7  13      283.48      286.19     35.23 o 
   7   7  13      723.39      649.31     40.73 o 
   0   8  13     6213.69     6496.16    233.83 o 
   1   8  13       13.58       12.84     22.66 o 
   2   8  13    12954.26    13224.88    253.88 o 
   3   8  13      250.08      214.99     23.51 o 
   4   8  13     2781.89     2755.41     90.02 o 
   5   8  13      144.21      120.59     21.46 o 
   6   8  13     4822.91     4908.06    132.94 o 
   7   8  13       53.51       67.13     44.42 o 
   1   9  13     1255.31     1236.80     46.34 o 
   2   9  13      575.19      496.95     23.62 o 
   3   9  13     1736.06     1736.84     56.70 o 
   4   9  13        4.99        4.37     23.98 o 
   5   9  13        1.63        1.90     24.18 o 
   6   9  13      338.32      326.46     37.38 o 
   7   9  13       16.49        8.33     38.95 o 
   0  10  13      228.84      250.13     36.45 o 
   1  10  13       23.29       20.35     17.94 o 
   2  10  13     3437.51     3361.36    115.77 o 
   3  10  13      455.43      408.14     33.61 o 
   4  10  13      986.46      896.44     46.65 o 
   5  10  13       96.89       98.16     23.18 o 
   6  10  13     3336.05     3486.18    114.04 o 
   1  11  13     1042.93      984.98     61.07 o 
   2  11  13      230.28      230.49     24.41 o 
   3  11  13     3524.07     3513.19    123.12 o 
   4  11  13      135.23      112.06     28.53 o 
   5  11  13     2526.68     2640.42    106.17 o 
   6  11  13     1058.65      982.05     65.34 o 
   0  12  13       92.62       57.07     43.92 o 
   1  12  13      172.29      242.61     36.87 o 
   2  12  13      789.06      659.81     98.00 o 
   3  12  13       15.58       13.00     25.95 o 
   4  12  13       46.30       32.78     29.54 o 
   5  12  13       12.21       77.57     34.41 o 
   6  12  13       19.39      -40.19     40.19 o 
   1  13  13     4367.91     4354.73    166.47 o 
   2  13  13      142.54      113.01     40.34 o 
   3  13  13     3116.16     3321.62    155.20 o 
   4  13  13      398.73      361.28     44.49 o 
   5  13  13     5476.62     5403.34    179.16 o 
   0  14  13     2488.72     2392.57    220.63 o 
   1  14  13      122.16       99.27     32.98 o 
   2  14  13     2698.20     2559.95    134.51 o 
   3  14  13       40.55       60.11     31.33 o 
   4  14  13     2014.13     2050.02     96.26 o 
   5  14  13      147.50      119.60     38.02 o 
   1  15  13      473.07      490.30     60.42 o 
   2  15  13       19.99       -2.09     34.99 o 
   3  15  13        2.43      -11.82     44.93 o 
   4  15  13       96.35      108.14     28.36 o 
   0  16  13     2459.60     2180.59    256.63 o 
   1  16  13      966.89      885.83     54.37 o 
   2  16  13     7377.39     7468.20    287.00 o 
   3  16  13       18.49       27.43     32.16 o 
   1  17  13     4693.41     4384.91    226.08 o 
   0   0  14       66.60     -121.31    121.31 o 
   1   0  14      203.19      140.84     50.22 o 
   2   0  14     7553.47     8080.83    250.92 o 
   3   0  14      233.36      295.09     58.72 o 
   4   0  14     1122.09     1296.91     88.77 o 
   5   0  14     1043.60     1007.16     81.13 o 
   6   0  14     9270.20     9339.80    292.80 o 
   7   0  14      517.85      502.27     81.25 o 
   8   0  14     2635.21     2658.87    126.83 o 
   1   1  14       31.44       43.26     31.22 o 
   2   1  14       55.08       64.76     23.52 o 
   3   1  14       62.01       44.34     28.05 o 
   4   1  14      207.03      223.74     30.54 o 
   5   1  14      594.10      458.59     40.60 o 
   6   1  14       45.57       63.56     26.62 o 
   7   1  14      676.12      484.63     60.97 o 
   8   1  14       12.51        5.33     31.66 o 
   0   2  14     1998.17     1995.28     92.11 o 
   1   2  14        4.44      -11.01     27.00 o 
   2   2  14     7128.58     7323.00    168.81 o 
   3   2  14      117.92       94.41     28.44 o 
   4   2  14      757.26      684.74     56.50 o 
   5   2  14      112.48      102.56     29.38 o 
   6   2  14     1468.91     1398.32     72.39 o 
   7   2  14      616.20      646.99     46.55 o 
   1   3  14    10317.09    10509.94    221.92 o 
   2   3  14      950.58      876.48     39.31 o 
   3   3  14     6237.38     5859.84    153.63 o 
   4   3  14     1091.60      998.64     50.61 o 
   5   3  14     7330.70     7386.83    261.32 o 
   6   3  14       43.18       60.79     34.61 o 
   7   3  14     1293.74     1255.64     62.61 o 
   0   4  14      777.52      749.17     83.39 o 
   1   4  14      296.47      286.89     25.32 o 
   2   4  14      599.21      601.22     36.36 o 
   3   4  14        3.14      -12.81     40.18 o 
   4   4  14      602.48      479.40     49.95 o 
   5   4  14      270.84      306.93     32.51 o 
   6   4  14     2643.88     2716.35     78.15 o 
   7   4  14        0.16       12.85     23.33 o 
   1   5  14     3883.35     3816.08    106.88 o 
   2   5  14      235.19      202.23     27.75 o 
   3   5  14     1429.83     1337.78     87.66 o 
   4   5  14      193.39      197.76     28.10 o 
   5   5  14     3080.79     3211.78    118.85 o 
   6   5  14      391.57      439.28     47.66 o 
   7   5  14      249.90      239.01     33.43 o 
   0   6  14    12127.43    12571.09    485.16 o 
   1   6  14      116.22       97.14     22.09 o 
   2   6  14    17424.69    18036.25    413.01 o 
   3   6  14      210.22      171.73     22.05 o 
   4   6  14     4597.70     4521.69    134.15 o 
   5   6  14      157.12      101.47     26.00 o 
   6   6  14     4423.13     4440.92    129.84 o 
   7   6  14        0.86       29.53     29.61 o 
   1   7  14     6290.87     6702.88    178.90 o 
   2   7  14       28.68        7.73     18.21 o 
   3   7  14     3540.83     3618.97    140.55 o 
   4   7  14        2.52      -17.24     24.27 o 
   5   7  14     3321.87     3374.69    106.06 o 
   6   7  14      224.71      225.60     31.11 o 
   7   7  14      271.52      172.20     38.28 o 
   0   8  14      598.24      568.14     43.97 o 
   1   8  14      510.06      509.96     33.93 o 
   2   8  14      616.35      600.46     42.76 o 
   3   8  14       48.82       21.93     19.52 o 
   4   8  14       53.94        4.78     37.14 o 
   5   8  14      393.06      433.23     44.99 o 
   6   8  14     1127.56     1203.64     69.65 o 
   7   8  14       44.25       44.49     32.25 o 
   1   9  14     4090.51     3955.84    113.95 o 
   2   9  14        5.30       18.25     24.43 o 
   3   9  14     1040.18     1074.91     51.31 o 
   4   9  14       28.42       14.42     24.34 o 
   5   9  14     7168.95     7367.11    207.10 o 
   6   9  14      339.07      342.48     35.33 o 
   0  10  14     1550.44     1748.39     99.42 o 
   1  10  14      434.83      357.16     39.66 o 
   2  10  14     1700.99     1581.06     65.25 o 
   3  10  14       87.28       88.27     31.69 o 
   4  10  14      958.76      944.59     69.39 o 
   5  10  14        3.44      -26.20     36.87 o 
   6  10  14      319.56      291.47     65.36 o 
   1  11  14     1234.80     1162.88    117.25 o 
   2  11  14       89.27       50.33     29.42 o 
   3  11  14      155.04      162.56     37.29 o 
   4  11  14       24.74       23.98     43.06 o 
   5  11  14     1351.43     1338.52     63.30 o 
   0  12  14      167.42      149.21     55.69 o 
   1  12  14      460.40      430.76     60.74 o 
   2  12  14     3955.63     4275.67    151.70 o 
   3  12  14      181.28      204.03     37.93 o 
   4  12  14     1525.80     1383.71     82.05 o 
   5  12  14      124.60      130.63     35.68 o 
   1  13  14      104.48       26.93     54.12 o 
   2  13  14       15.99       32.93     69.21 o 
   3  13  14      192.60      157.50     75.42 o 
   4  13  14      149.15      149.69     51.10 o 
   0  14  14     2359.40     2170.15    176.54 o 
   1  14  14       67.27       61.29     71.64 o 
   2  14  14     4830.83     5092.19    219.45 o 
   3  14  14      383.09      333.73     46.69 o 
   4  14  14      611.22      592.07     61.98 o 
   1  15  14     6691.27     6610.70    276.27 o 
   2  15  14       10.94        7.24     32.43 o 
   3  15  14     4273.29     4144.78    159.31 o 
   0  16  14     2014.53     1735.80    152.38 o 
   1  16  14        0.02       15.84     31.36 o 
   1   1  15     4506.54     4910.56    178.12 o 
   2   1  15       81.31       54.60     31.09 o 
   3   1  15      738.22      765.92     59.53 o 
   4   1  15       97.83      116.10     38.86 o 
   5   1  15     6439.42     6847.63    222.50 o 
   6   1  15      165.25      137.83     36.00 o 
   7   1  15      700.20      574.48     61.10 o 
   0   2  15      260.78      304.05     56.58 o 
   1   2  15      179.39      208.55     36.69 o 
   2   2  15     5940.23     5720.85    192.49 o 
   3   2  15       11.70       10.72     26.73 o 
   4   2  15     1063.77     1026.14     69.50 o 
   5   2  15      566.84      453.56     47.59 o 
   6   2  15     4435.75     4738.81    128.26 o 
   7   2  15      493.23      469.53     53.94 o 
   1   3  15      131.34       82.13     25.32 o 
   2   3  15     1146.89     1179.20     73.03 o 
   3   3  15       30.17       21.49     21.56 o 
   4   3  15      711.17      650.78     44.69 o 
   5   3  15      287.21      268.97     41.93 o 
   6   3  15      634.09      614.23     47.65 o 
   7   3  15      571.96      558.48     48.42 o 
   0   4  15     9955.55    10386.82    377.40 o 
   1   4  15      232.40      259.12     31.69 o 
   2   4  15    11040.05    11389.06    330.54 o 
   3   4  15      691.06      605.89     69.45 o 
   4   4  15     1771.35     1683.44     71.84 o 
   5   4  15      159.09      262.70     37.92 o 
   6   4  15     5286.45     5229.59    159.96 o 
   7   4  15      475.42      504.79     43.40 o 
   1   5  15     7535.03     8095.49    234.47 o 
   2   5  15        7.97      -19.77     19.77 o 
   3   5  15     4640.51     4598.46    184.84 o 
   4   5  15      139.70      111.91     31.52 o 
   5   5  15     5816.64     6014.67    202.84 o 
   6   5  15      185.85      157.59     29.20 o 
   7   5  15     1396.29     1254.35     66.32 o 
   0   6  15       83.46       93.57     29.53 o 
   1   6  15      232.21      177.84     27.74 o 
   2   6  15      401.21      344.15     32.48 o 
   3   6  15      313.22      352.50     45.49 o 
   4   6  15      296.90      283.20     41.84 o 
   5   6  15       21.10       27.82     35.67 o 
   6   6  15      171.94      208.50     31.61 o 
   1   7  15     6274.94     6343.64    242.29 o 
   2   7  15      579.52      466.82     35.75 o 
   3   7  15     2737.86     2987.53    127.73 o 
   4   7  15       59.31       -8.21     49.30 o 
   5   7  15     5378.86     5479.90    176.50 o 
   6   7  15       51.49       71.12     26.78 o 
   0   8  15     2723.56     2989.64    197.49 o 
   1   8  15      668.70      601.52     76.11 o 
   2   8  15     5605.31     6088.24    219.96 o 
   3   8  15      210.38      155.32     35.55 o 
   4   8  15     2321.40     2405.02     86.72 o 
   5   8  15      196.51      159.12     41.72 o 
   6   8  15     3444.16     3396.78    115.79 o 
   1   9  15      724.91      686.54     55.34 o 
   2   9  15      458.09      409.88     48.78 o 
   3   9  15      165.57      152.15     31.15 o 
   4   9  15     1054.11      964.85     62.25 o 
   5   9  15       10.56        4.68     27.97 o 
   6   9  15      117.12       83.62     36.62 o 
   0  10  15      372.12      393.62     71.03 o 
   1  10  15      256.40      146.22     45.57 o 
   2  10  15     4688.34     4984.55    329.58 o 
   3  10  15        0.03       -6.15     30.44 o 
   4  10  15      224.32      162.75     58.62 o 
   5  10  15      493.14      567.50     57.00 o 
   1  11  15     1204.88     1025.48     86.55 o 
   2  11  15        8.30       13.57     51.32 o 
   3  11  15      669.25      621.68     63.66 o 
   4  11  15      536.58      549.78     53.53 o 
   5  11  15     2742.58     2514.17    115.86 o 
   0  12  15      391.66      407.97     69.16 o 
   1  12  15       14.68       62.98     42.23 o 
   2  12  15      759.62      724.26     89.01 o 
   3  12  15      503.60      507.57     58.88 o 
   4  12  15      118.36      151.86     34.52 o 
   1  13  15     4516.85     4446.28    277.96 o 
   2  13  15        6.90      -94.15    120.64 o 
   3  13  15     1516.44     1483.22    145.98 o 
   4  13  15       27.97       92.35     31.96 o 
   0  14  15     2811.75     3003.07    243.02 o 
   1  14  15       21.74       49.34     34.23 o 
   2  14  15     2875.88     2612.71    147.22 o 
   3  14  15       13.14      -18.68     41.75 o 
   1  15  15       13.60       73.18     35.51 o 
   0   0  16     4556.36     4845.02    309.55 o 
   1   0  16     1032.40      990.97    107.23 o 
   2   0  16     8635.82     9244.52    348.46 o 
   3   0  16      119.11       69.80     39.10 o 
   4   0  16      716.96      608.55     68.57 o 
   5   0  16      225.13      158.09     86.82 o 
   6   0  16     3127.58     2963.61    149.31 o 
   1   1  16      566.10      605.89     43.83 o 
   2   1  16      151.38      199.40     35.63 o 
   3   1  16     1319.88     1180.02     91.28 o 
   4   1  16     1177.58     1099.37     72.20 o 
   5   1  16     3044.07     2959.05    129.11 o 
   6   1  16      655.20      605.22     46.01 o 
   0   2  16       86.68       97.35     49.85 o 
   1   2  16      105.43      164.89     33.08 o 
   2   2  16     2205.22     2224.32     87.66 o 
   3   2  16      732.89      645.72     62.20 o 
   4   2  16      391.04      340.78     39.58 o 
   5   2  16      151.94      124.44     38.26 o 
   6   2  16      815.44      786.66     51.84 o 
   1   3  16     6695.97     7004.23    206.22 o 
   2   3  16       24.27       80.94     35.49 o 
   3   3  16     3753.36     3642.31    144.54 o 
   4   3  16       54.26       17.90     34.96 o 
   5   3  16     6638.33     6787.14    263.12 o 
   6   3  16       95.65      122.16     46.99 o 
   0   4  16     2434.04     2342.00    129.55 o 
   1   4  16       74.28       97.97     26.29 o 
   2   4  16     2231.09     2232.54     86.53 o 
   3   4  16      595.61      512.79     41.67 o 
   4   4  16      908.49      902.93     63.31 o 
   5   4  16       45.83       37.03     43.82 o 
   6   4  16     1542.18     1475.75     75.58 o 
   1   5  16     1462.22     1529.19    103.72 o 
   2   5  16      229.49      244.42     36.17 o 
   3   5  16      702.44      618.52     41.69 o 
   4   5  16      715.39      705.76     69.80 o 
   5   5  16     1029.09     1111.88     68.66 o 
   6   5  16      278.20      269.97     38.70 o 
   0   6  16      832.30      946.02    138.69 o 
   1   6  16        7.69       12.34     23.28 o 
   2   6  16    11972.61    12987.00    393.55 o 
   3   6  16      962.70      995.91     52.48 o 
   4   6  16     2638.64     2728.05    120.93 o 
   5   6  16      217.59      136.65     50.62 o 
   6   6  16     5021.55     4658.21    182.26 o 
   1   7  16     1706.31     1658.70     80.97 o 
   2   7  16      479.73      508.48     42.54 o 
   3   7  16      616.44      485.24     55.62 o 
   4   7  16      333.91      158.28     52.09 o 
   5   7  16      603.03      563.09     52.35 o 
   6   7  16      833.62      751.45     59.44 o 
   0   8  16      178.91      174.82     39.54 o 
   1   8  16       84.83       67.16     25.99 o 
   2   8  16     3518.58     3596.50    134.58 o 
   3   8  16      231.79      222.11     33.28 o 
   4   8  16      239.51      233.08     40.34 o 
   5   8  16     1000.67      957.11     71.35 o 
   1   9  16     3998.20     4204.57    152.46 o 
   2   9  16      333.29      256.62     63.31 o 
   3   9  16     2500.98     2397.22    114.55 o 
   4   9  16       98.11      117.80     44.40 o 
   5   9  16     3745.71     3767.12    140.18 o 
   0  10  16      137.25      160.10     56.11 o 
   1  10  16        8.48       34.45     59.18 o 
   2  10  16      955.87      981.69    147.31 o 
   3  10  16      123.86       85.66     52.35 o 
   4  10  16      794.64      861.04     69.14 o 
   1  11  16     1004.50      922.19    140.83 o 
   2  11  16       28.29       34.93     44.99 o 
   3  11  16      247.25      182.84    109.24 o 
   4  11  16      102.27      108.67     46.30 o 
   0  12  16     1008.03      815.99    227.61 o 
   1  12  16      352.78      373.15     58.55 o 
   2  12  16     5059.18     4940.38    278.16 o 
   3  12  16      210.41      171.16     42.29 o 
   1  13  16     1784.67     1928.39    212.76 o 
   2  13  16      462.68      481.99     85.97 o 
   0  14  16      247.89      171.47    181.29 o 
   1  14  16        0.68       14.44     36.99 o 
   1   1  17     4153.19     4505.32    151.56 o 
   2   1  17       15.16       40.43     37.15 o 
   3   1  17     2384.12     2267.65    134.59 o 
   4   1  17       92.51       20.35     44.61 o 
   5   1  17     2364.35     2326.92    100.31 o 
   6   1  17        0.49       -8.44     34.69 o 
   0   2  17     1033.24      998.32     85.95 o 
   1   2  17       26.13       32.90     25.31 o 
   2   2  17    10615.45    11183.42    366.89 o 
   3   2  17       77.46       43.01     29.25 o 
   4   2  17     3259.84     3100.04    125.51 o 
   5   2  17     1214.38     1315.11     71.57 o 
   6   2  17     2522.34     2381.05     97.82 o 
   1   3  17     1455.79     1445.29     62.67 o 
   2   3  17      434.82      446.14     46.77 o 
   3   3  17      312.73      265.06     40.09 o 
   4   3  17        0.62       31.07     34.13 o 
   5   3  17        3.44        8.90     35.25 o 
   6   3  17      623.63      670.42     53.79 o 
   0   4  17       90.21       49.60     47.92 o 
   1   4  17      286.43      274.52     43.50 o 
   2   4  17     5233.89     5514.97    173.25 o 
   3   4  17      340.33      364.13     48.34 o 
   4   4  17      317.74      290.52     42.87 o 
   5   4  17      409.67      345.92     49.96 o 
   1   5  17     2478.25     2748.17    104.64 o 
   2   5  17       47.14       65.63     27.46 o 
   3   5  17     2640.79     2802.38    131.27 o 
   4   5  17       48.36       96.77     38.28 o 
   5   5  17     4421.19     4424.16    149.18 o 
   0   6  17       33.05       26.20     36.12 o 
   1   6  17        8.37       -2.25     42.58 o 
   2   6  17      361.53      312.39     46.78 o 
   3   6  17      112.02       86.61     29.56 o 
   4   6  17        0.97       23.14     35.93 o 
   5   6  17      165.42       94.20     55.43 o 
   1   7  17     3565.86     3743.91    141.65 o 
   2   7  17       47.98       34.22     30.97 o 
   3   7  17     1540.44     1472.01     78.53 o 
   4   7  17       96.30      105.05     43.35 o 
   5   7  17     4922.01     5014.62    230.38 o 
   0   8  17      854.32      744.12    102.38 o 
   1   8  17       26.29       36.18     36.80 o 
   2   8  17     3083.36     2986.50    169.83 o 
   3   8  17       13.70       17.97     29.87 o 
   4   8  17     1055.08      901.72     80.71 o 
   1   9  17      827.96      819.52     84.29 o 
   2   9  17      163.65       77.39     48.58 o 
   3   9  17       32.39      101.06     53.46 o 
   4   9  17      229.23      339.24     79.02 o 
   0  10  17     1916.37     1831.41    166.33 o 
   1  10  17      198.10      106.68     48.56 o 
   2  10  17     6051.20     6434.25    407.13 o 
   3  10  17       61.96       86.18     52.18 o 
   1  11  17     3540.92     3620.12    187.73 o 
   2  11  17        0.17       -7.43     39.62 o 
   3  11  17     3090.55     3437.78    163.92 o 
   0  12  17      956.42      822.30    131.20 o 
   1  12  17        1.26      -14.42    100.14 o 
   2  12  17       62.33        0.53     60.74 o 
   0   0  18     3472.23     3896.86    372.08 o 
   1   0  18       25.19       45.20     37.82 o 
   2   0  18     9594.05    10172.49    433.08 o 
   3   0  18       69.17       81.61     41.21 o 
   4   0  18     1868.91     1805.33    242.76 o 
   5   0  18       47.11       58.75     59.76 o 
   1   1  18     5059.22     5405.64    185.67 o 
   2   1  18        8.60       27.97     40.51 o 
   3   1  18     1559.64     1629.84     97.15 o 
   4   1  18      278.75      199.77     83.83 o 
   5   1  18     1753.98     1952.24    124.20 o 
   0   2  18        9.60       25.51     69.01 o 
   1   2  18       58.47       80.99     33.68 o 
   2   2  18      299.57      313.79     56.51 o 
   3   2  18        5.89       87.09     34.61 o 
   4   2  18       98.62      113.41     40.62 o 
   5   2  18        1.88        6.94     38.15 o 
   1   3  18     4576.02     5017.17    259.14 o 
   2   3  18       21.27        3.16     36.09 o 
   3   3  18      801.78      723.94     55.75 o 
   4   3  18       33.52       42.40     41.18 o 
   5   3  18     5149.49     5012.13    239.60 o 
   0   4  18     1326.77     1458.89    109.85 o 
   1   4  18        1.30      -32.61     32.61 o 
   2   4  18     3695.13     4068.27    184.17 o 
   3   4  18       23.07       62.51     29.62 o 
   4   4  18      809.52      820.03     67.77 o 
   5   4  18        0.75      -41.26     41.26 o 
   1   5  18      391.71      353.04     39.71 o 
   2   5  18       30.13       11.54     28.69 o 
   3   5  18       23.54       39.86     39.70 o 
   4   5  18       15.71      -10.31     44.02 o 
   0   6  18      442.11      335.55    104.24 o 
   1   6  18        3.38      -17.43     27.38 o 
   2   6  18     3330.82     3404.36    139.64 o 
   3   6  18        0.19      -34.58     38.10 o 
   4   6  18      862.40      747.15     66.45 o 
   1   7  18        2.01       45.25     32.06 o 
   2   7  18       24.99       26.35     32.60 o 
   3   7  18       50.92       12.03     40.61 o 
   4   7  18       38.78       23.90     54.34 o 
   0   8  18     1143.57     1056.77     96.15 o 
   1   8  18        1.79      -12.33     46.19 o 
   2   8  18     5034.57     5157.27    250.33 o 
   3   8  18       20.90        1.74     35.56 o 
   1   9  18     4548.27     5026.58    330.68 o 
   2   9  18        4.96        5.58     44.75 o 
   3   9  18     3142.44     2892.57    208.80 o 
   0  10  18     1499.33     1285.19    152.05 o 
   1  10  18        9.68       27.98     41.96 o 
   2  10  18      401.81      393.34     72.99 o 
   1   1  19     3031.32     3093.24    149.25 o 
   2   1  19       41.32       34.58     36.25 o 
   3   1  19     2167.42     2153.74    103.94 o 
   4   1  19      152.84      106.37     49.34 o 
   0   2  19     5251.91     5260.12    405.05 o 
   1   2  19       86.08       46.81     42.57 o 
   2   2  19     6728.01     7616.72    290.80 o 
   3   2  19        2.46        4.85     35.74 o 
   4   2  19     1184.96     1043.12     85.46 o 
   1   3  19      250.30      190.70     57.79 o 
   2   3  19       38.40       36.47     42.42 o 
   3   3  19      749.21      622.72     66.08 o 
   4   3  19       41.40      -14.24     41.54 o 
   0   4  19       58.89       47.31     52.21 o 
   1   4  19      225.42      219.29     41.15 o 
   2   4  19     2049.98     2030.86    149.81 o 
   3   4  19      170.87      141.25     47.93 o 
   1   5  19     1997.78     1996.94     99.22 o 
   2   5  19        0.09       15.17     37.51 o 
   3   5  19      858.99      796.92     98.98 o 
   0   6  19       43.30       44.23     50.03 o 
   1   6  19       17.77       24.03     32.28 o 
   2   6  19      267.90      291.72     43.34 o 
   3   6  19       43.03       20.64     40.43 o 
   1   7  19     3107.25     3034.55    149.41 o 
   2   7  19       48.86      -79.75     79.75 o 
   0   8  19      468.47      545.67    121.59 o 
   1   8  19        0.07       -8.65    108.25 o 
   2   8  19     2583.77     2849.91    243.72 o 
   0   0  20      619.55      732.25    129.97 o 
   1   0  20        0.57       10.66    112.23 o 
   2   0  20     6707.36     7229.50    339.95 o 
   1   1  20     2155.23     2153.12    107.58 o 
   2   1  20      221.84      143.81     61.79 o 
   0   2  20      103.27       34.45     64.12 o 
   1   2  20       43.08       -5.87     59.01 o 
   2   2  20     1422.41     1345.26    126.96 o 
   1   3  20     2419.41     2572.39    135.82 o 
   2   3  20       60.32       61.21     56.93 o 
   0   4  20      543.49      541.08    137.27 o 
   1   4  20       19.96       -6.87     32.43 o 
   2   4  20      904.13      779.80     62.80 o 
   1   5  20      192.25      178.42     39.57 o 
                                                 
